# Supplementary material for: Muscle injury-induced hypoxia alters the proliferation and differentiation potentials of muscle resident stromal cells
Source: Skelet Muscle. 2019 Jun 19;9:18. doi: 10.1186/s13395-019-0202-5 (PMC6582603; doi:10.1186/s13395-019-0202-5)
Supplement: Supplementary file 2 — Mathematical modeling of the dose response relationship of ALP activity with respect to the BMP concentrations. (XLSX 726 kb) [file 13395_2019_202_MOESM2_ESM.xlsx]

## Sheet: Courbe STD
			Moyenne
0	0.068	0.069	0.0685
1.5	0.135	0.135	0.135
3.1	0.195	0.189	0.192
6.25	0.296	0.304	0.3
12.5	0.493	0.503	0.498
25	0.848	0.863	0.8555
50	1.497	1.511	1.504
100	2.565	2.624	2.5945
	0	0.0685
	0.15	0.135
	0.3	0.192
	0.6	0.3
	1.5	0.498
	2.5	0.8555
	5	1.504
	10	2.5945
0	0.058	0.067	0.0625
1.5	0.125	0.124	0.1245
3.1	0.202	0.194	0.198
6.25	0.327	0.321	0.324
12.5	0.597	0.624	0.6105
25	1.142	1.132	1.137
50	2	2.055	2.0275
100	2.728	2.728	2.728
	0	0.0625
	0.15	0.1245
	0.3	0.198
	0.6	0.324
	1.5	0.6105
	2.5	1.137
	5	2.0275
	10
			2.728
Courbe standard 070114 normoxie
ng ALP			Moyenne
0	0.058	0.068	0.063
0.15	0.117	0.114	0.1155
0.3	0.169	0.166	0.1675
0.6	0.275	0.269	0.272
1.5	0.481	0.472	0.4765
2.5	0.87	0.864	0.867
5	1.595	1.581	1.588
10	2.533	2.467
				2.5
Courbe standard 070114 hypoxie
0	0.063
0.15	0.116
0.3	0.168
0.6	0.272
1.5	0.477
2.5	0.867
5	1.588
10
		2.5
Courbe Standard 240114 hyp norm trans CTX
ng ALP			Moyenne
0	0.058	0.058	0.058
0.15	0.169	0.15	0.1595
0.3	0.224	0.215	0.2195
0.6	0.403	0.373	0.388
1.5	0.717	0.736	0.7265
2.5	1.333	1.379	1.356
5	2.175	2.156	2.1655
10	2.815	2.819	2.817
0	0.058
0.15	0.1595
0.3	0.2195
0.6	0.388
1.5	0.7265
2.5	1.356
5	2.1655
10
		2.817
Courbe Standard 240114 hyp norm trans CTX
ng ALP			Moyenne
0	0.059	0.059	0.059
0.15	0.118	0.116	0.117
0.3	0.174	0.158	0.166
0.6	0.284	0.271	0.2775
1.5	0.523	0.484	0.5035
2.5	0.986	0.906	0.946
5	1.777	1.658	1.7175
10	2.66	2.636	2.648
0	0.059
0.15	0.117
0.3	0.166
0.6	0.2775
1.5	0.5035
2.5	0.946
5	1.7175
10		2.648
Courbe standard 150414
0	0.061	0.068	0.0645
0.15	0.108	0.094	0.101
0.3	0.135	0.126	0.1305
0.6	0.201	0.197	0.199
1.5	0.35	0.337	0.3435
2.5	0.623	0.607	0.615
5	1.156	1.107	1.1315
10	2.097	2.054	2.0755
Courbe standard 150414 CTX
0	0.061	0.083	0.072
0.15	0.109	0.093	0.101
0.3	0.141	0.126	0.1335
0.6	0.22	0.197	0.2085
1.5	0.384	0.374	0.379
2.5	0.715	0.692	0.7035
5	1.35	1.275	1.3125
10	2.268	2.201	2.2345
Courbe standard 290514
0	0.06	0.059	0.058	0.059	0.059
0.15	0.125	0.128	0.126	0.123	0.1255
0.3	0.193	0.2	0.189	0.195	0.19425
0.6	0.342	0.332	0.311	0.324	0.32725
1.5	0.596	0.614	0.564	0.587	0.59025
2.5	1.109	1.148	1.03	1.063	1.0875
5	1.951	1.977	1.856	1.917	1.92525
10	2.689	2.734	2.66	2.688		2.69275
Courbe standard 020614
0	0.057	0.058			0.0575
0.15	0.107	0.109			0.108
0.3	0.158	0.158			0.158
0.6	0.246	0.252			0.249
1.5	0.42	0.422			0.421
2.5	0.778	0.812			0.795
5	1.338	1.373			1.3555
10	2.263	2.297				2.28
Courbe standard 020614
0	0.051	0.056			0.0535
0.15	0.129	0.133			0.131
0.3	0.197	0.193			0.195
0.6	0.328	0.323			0.3255
1.5	0.603	0.58			0.5915
2.5	1.078	1.048			1.063
5	1.901	1.871			1.886
10	2.634	2.605				2.6195
Courbe standard 300315
0	0.08	0.084	0.075	0.085	0.081
0.15	0.181	0.177	0.176	0.173	0.17675
0.3	0.282	0.269	0.266	0.259	0.269
0.6	0.47	0.462	0.457	0.45	0.45975
1.5	0.878	0.83	0.788	0.806	0.8255
2.5	1.576	1.543	1.543	1.49	1.538
5	2.535	2.517	2.483	2.485	2.505
10	2.765	2.785	2.77	2.778		2.7745
Courbe standard 310315
0	0.076	0.083	0.075	0.083	0.07925
0.15	0.128	0.125	0.125	0.124	0.1255
0.3	0.174	0.168	0.164	0.16	0.1665
0.6	0.273	0.284	0.255	0.259	0.26775
1.5	0.444	0.442	0.426	0.429	0.43525
2.5	0.777	0.812	0.787	0.774	0.7875
5	1.73	1.52	1.473	1.403	1.5315
10	2.446	2.409	2.428	2.432		2.42875
Courbe standard 080415
0	0.058	0.063	0.057	0.063	0.06025
0.15	0.11	0.106	0.105	0.105	0.1065
0.3	0.155	0.152	0.146	0.146	0.14975
0.6	0.256	0.254	0.229	0.242	0.24525
1.5	0.459	0.426	0.416	0.409	0.4275
2.5	0.788	0.776	0.753	0.778	0.77375
5	1.474	1.418	1.39	1.344	1.4065
10	2.407	2.369	2.296	2.266		2.3345
Courbe standard CTX 30-04-15
0	0.054	0.063	0.055	0.063	0.05875
0.15	0.132	0.13	0.132	0.129	0.13075
0.3	0.207	0.206	0.207	0.206	0.2065
0.6	0.349	0.356	0.355	0.346	0.3515
1.5	0.651	0.641	0.636	0.645	0.64325
2.5	1.206	1.156	1.15	1.149	1.16525
5	2.047	2.056	2.039	2.066	2.052
10	2.708	2.701	2.703	2.708		2.705
Courbe standard Saline 30-04-15
0	0.059	0.064	0.059	0.065	0.06175
0.15	0.146	0.144	0.144	0.141	0.14375
0.3	0.222	0.22	0.219	0.22	0.22025
0.6	0.38	0.376	0.374	0.362	0.373
1.5	0.691	0.673	0.673	0.661	0.6745
2.5	1.264	1.258	1.239	1.206	1.24175
5	2.197	2.121	2.091	2.107	2.129
10	2.721	2.722	2.711	2.705		2.71475
Courbe standard Saline 30-04-15 reprise des lectures le 190515
0	0.054	0.065	0.055	0.066	0.06
0.15	0.132	0.131	0.131	0.133	0.13175
0.3	0.203	0.2	0.199	0.201	0.20075
0.6	0.346	0.344	0.334	0.334	0.3395
1.5	0.61	0.6	0.58	0.578	0.592
2.5	1.112	1.077	1.05	1.062	1.07525
5	1.913	1.917	1.918	1.914	1.9155
10	2.661	2.669	2.654	2.648		2.658
Courbe standard Saline 050615
0	0.057	0.065	0.056	0.064	0.0605
0.15	0.124	0.124	0.117	0.121	0.1215
0.3	0.189	0.188	0.174	0.187	0.1845
0.6	0.312	0.318	0.306	0.318	0.3135
1.5	0.58	0.582	0.575	0.573	0.5775
2.5	1.059	1.044	1.039	1.039	1.04525
5	1.843	1.832	1.851	1.811	1.83425
10	2.626	2.601	2.614	2.601		2.6105
Courbe standard CTX 050615
0	0.05	0.06	0.05	0.058	0.0545
0.15	0.126	0.124	0.124	0.121	0.12375
0.3	0.2	0.199	0.189	0.188	0.194
0.6	0.344	0.335	0.333	0.328	0.335
1.5	0.629	0.621	0.614	0.595	0.61475
2.5	1.149	1.16	1.106	1.072	1.12175
5	1.963	1.974	1.95	1.92	1.95175
10	2.636	2.669	2.648	2.64		2.64825
Courbe standard Sal CTX reprise du 050615
0	0.051	0.058	0.0545
0.15	0.143	0.136	0.1395
0.3	0.212	0.214	0.213
0.6	0.379	0.389	0.384
1.5	0.72	0.71	0.715
2.5	1.329	1.305	1.317
5	2.175	2.179	2.177
10	2.721	2.74		2.7305

## Sheet: Dec 2013
Saline
	Valeur 1	Valeur 2	Moyenne	ng ALP	dilution	ng ALP		Nbre cellules/cm2		ng ALP par 100 000 cellules/cm2	moyenne	écart moyen	# réplicats
CTL 1	0.687	0.357	0.357	0.881517	5	4.40758		75859.4		5.8102	5.50438	0.374129	3
CTL 2	0.366	0.524	0.366	0.917062	5	4.58531		79609.4		5.75976
CTL 3	0.305	0.333	0.319	0.731438	5	3.65719		73984.4		4.94319
BMP9 0.01nM 1	0.36	0.355	0.3575	0.883491	5	4.41746		79453.1		5.55983	7.5727	1.63168	3
BMP9 0.01nM 2	0.382	0.684	0.533	1.57662	5	7.8831		78671.9		10.0202
BMP9 0.01nM 3	0.47	0.372	0.421	1.13428	5	5.67141		79453.1		7.13805
BMP9 0.05nM 1	0.436	0.882	0.659	2.07425	10	20.7425		67578.1		30.6941	20.9137	6.52028	3
BMP9 0.05nM 2	0.444	0.475	0.4595	1.28633	10	12.8633		74687.5		17.2229
BMP9 0.05nM 3	0.37	0.392	0.381	0.976303	10	9.76303		65859.4		14.8241
BMP9 0.1nM 1	0.501	0.508	0.5045	1.46406	10	14.6406		65312.5		22.4162	20.8704	1.24964	3
BMP9 0.1nM 2	0.509	0.552	0.5305	1.56675	10	15.6675		73906.2		21.1991
BMP9 0.1nM 3	0.469	0.487	0.478	1.3594	10	13.594		71562.5		18.996
				-0.528436				77500			111.224	27.4508	2
BMP9 0.5nM 2	1.697	1.749	1.723	6.27646	10	62.7646		74921.9		83.7734
BMP9 0.5nM 3	3.054	2.272	2.663	9.98894	10	99.8894		72031.2	sature	138.675
BMP9 1nM 1	3.179	3.278	3.2285	12.2224	10	122.224		78437.5	sature	155.823	154.319	3.98613	3
BMP9 1nM 2	3.157	2.903	3.03	11.4384	10	114.384		77109.4	sature	148.34
BMP9 1nM 3	2.92		2.92	11.0039	10	110.039		69296.9	sature	158.794
BMP9 5nM 1				-0.528436				78281.2			170.268	8.84976	3
BMP9 5nM 2	3.189	3.139	3.164	11.9676	10	119.676		74140.6	sature	161.418
BMP9 5nM 3	3.185	3.354	3.2695	12.3843	10	123.843		69140.6	sature	179.117
	Valeur 1	Valeur 2	Moyenne	ng ALP	dilution	ng ALP		Nbre cellules/cm2		ng ALP par 100 000 cellules/cm2				FOLD Change
CoCl2 CTL 1	0.272		0.272	0.545814	5	2.72907		67578.1		4.03839	3.68043	0.357961	2	1.09726	1	0.0972608	2
CoCl2 CTL 2				-0.528436	5			80781.2
CoCl2 CTL 3	0.248	0.247	0.2475	0.449052	5	2.24526		67578.1		3.32247				0.902739
CoCl2 BMP9 0.01nM 1	0.255	0.263	0.259	0.494471	5	2.47235		87421.9		2.82807	3.02073	0.382384	3	0.768409	0.820755	0.103897	3
CoCl2 BMP9 0.01nM 2	0.231	0.239	0.235	0.399684	5	1.99842		75703.1		2.63981				0.717257
CoCl2 BMP9 0.01nM 3	0.256	0.265	0.2605	0.500395	5	2.50197		69609.4		3.59431				0.9766
CoCl2 BMP9 0.05nM 1	0.228	0.228	0.228	0.372038	10	3.72038		64765.6		5.74437	4.8621	0.882276	2	1.56079	1.32107	0.239721	2
CoCl2 BMP9 0.05nM 2	0.2	0.206	0.203	0.273302	10	2.73302		68671.9		3.97982				1.08135
CoCl2 BMP9 0.1nM 1	0.2	0.198	0.199	0.257504	10	2.57504		76796.9		3.35305	3.42022	0.727811	3	0.91105	0.929301	0.197752	3
CoCl2 BMP9 0.1nM 2	0.182	0.18	0.181	0.186414	10	1.86414		77812.5		2.39568				0.650924
CoCl2 BMP9 0.1nM 3	0.221	0.216	0.2185	0.334518	10	3.34518		74140.6		4.51194				1.22593
CoCl2 BMP9 0.5nM 1	0.678	0.654	0.666	2.1019	10	21.019		66718.8		31.5038	28.258	3.24585	2	8.55983	7.67791	0.881921	2
CoCl2 BMP9 0.5nM 2	0.564	0.612	0.588	1.79384	10	17.9384		71718.8		25.0121				6.79598
CoCl2 BMP9 1nM 1	0.636	0.697	0.6665	2.10387	10	21.0387		77265.6		27.2291	29.9696	9.2052	3	7.39834	8.14297	2.50112	3
CoCl2 BMP9 1nM 2	0.482	0.508	0.495	1.42654	10	14.2654		75468.8		18.9024				5.13592
CoCl2 BMP9 1nM 3	0.902	0.862	0.882	2.95498	10	29.5498		67500		43.7774				11.8947
CoCl2 BMP9 5nM 1	0.559	0.61	0.5845	1.78002	10	17.8002		93828.1		18.971	25.3372	5.93216	3	5.15457	6.8843	1.61181	3
CoCl2 BMP9 5nM 2	0.553	0.606	0.5795	1.76027	10	17.6027		77187.5		22.8051				6.19632
CoCl2 BMP9 5nM 3	0.765	0.769	0.767	2.50079	10	25.0079		73046.9		34.2354				9.30202
CTX
	Valeur 1	Valeur 2	Moyenne	ng ALP	dilution	ng ALP	Dilution lysat	ng ALP lysat total	Nbre cellules/cm2	ng ALP par 100 000 cellules/cm2	moyenne	écart moyen	# réplicats	FOLD Change	moeynne	ecart		FOLD Change P/R lui-meme
CTL 1	0.143	0.153	0.148	0.190344	5	0.951719	3	2.85516	66250	4.30967	3.75758	0.414183	6	0.260984	0.227551	0.025082		1.14693	1	0.110226	6
CTL 2	0.132	0.127	0.1295	0.143579	5	0.717897	3	2.15369	66796.9	3.22424				0.195253				0.858062
CTL 3	0.126	0.14	0.133	0.152427	5	0.762133	3	2.2864	68984.4	3.31437				0.200711				0.88205
CTL 4	0.171	0.139	0.155	0.208038	5	1.04019	3	3.12058	70156.2	4.44804				0.269363				1.18375
CTL 5	0.136	0.136	0.136	0.16001	5	0.800051	3	2.40015	67968.8	3.53126				0.213845				0.939769
CTL 6	0.129	0.131	0.13	0.144843	5	0.724216	3	2.17265	58437.5	3.7179				0.225148				0.989441
BMP9 0.01nM 1	0.194	0.194	0.194	0.306623	5	1.53311	3	4.59934	70234.4	6.54856	6.45804	0.0703292	3	0.396567	0.391085	0.00425898		1.74276	1.71867	0.0187166	3
BMP9 0.01nM 2	0.215	0.167	0.191	0.299039	5	1.4952	3	4.48559	69296.9	6.47301				0.391991				1.72265
BMP9 0.01nM 3	0.193	0.188	0.1905	0.297776	5	1.48888	3	4.46663	70312.5	6.35254				0.384696				1.69059
BMP9 0.05nM 1	0.299	0.29	0.2945	0.560667	10	5.60667	3	16.82	62656.2	26.8449	20.8085	4.02431	3	1.62567	1.26011	0.243703		7.1442	5.53773	1.07098	3
BMP9 0.05nM 2	0.258	0.242	0.25	0.44818	10	4.4818	3	13.4454	66406.2	20.2472				1.22613				5.38836
BMP9 0.05nM 3	0.224	0.207	0.2155	0.360971	10	3.60971	3	10.8291	70625	15.3333				0.928549				4.08062
BMP9 0.1nM 1	0.488	0.506	0.497	1.07255	10	10.7255	3	32.1764	64250	50.0801	45.0553	4.49001	3	3.03274	2.72845	0.271905		13.3277	11.9905	1.19492	3
BMP9 0.1nM 2	0.459	0.385	0.422	0.882963	10	8.82963	3	26.4889	69125	38.3203				2.32059				10.1981
BMP9 0.1nM 3	0.49	0.38	0.435	0.915824	10	9.15824	3	27.4747	58750	46.7655				2.83201				12.4456
BMP9 0.5nM 1	0.834	0.753	0.7935	1.82204	50	91.1021	3	273.306	78203.1	349.483	280.22	46.1749	3	21.1639	16.9695	2.79625		93.0074	74.5747	12.2885	3
BMP9 0.5nM 2	0.619	0.551	0.585	1.29499	50	64.7497	3	194.249	73203.1	265.356				16.0694				70.619
BMP9 0.5nM 3	0.492	0.463	0.4775	1.02326	50	51.1628	3	153.488	67968.8	225.822				13.6753				60.0977
BMP9 1nM 1	1.474	1.384	1.429	3.42846	50	171.423	3	514.269	74765.6	687.842	610.28	97.4961	3	41.6542	36.9572	5.90415		183.055	162.413	25.9465	3
BMP9 1nM 2	1.406	1.126	1.266	3.01643	50	150.822	3	452.465	66640.6	678.962				41.1165				180.691
BMP9 1nM 3	1.129	0.942	1.0355	2.43377	50	121.689	3	365.066	78671.9	464.036				28.101				123.493
BMP9 5nM 1	1.927	1.543	1.735	4.20197	50	210.099	3	630.296	74062.5	851.032	809.828	60.4607	3	51.5366	49.0414	3.66137		226.484	215.518	16.0903	3
BMP9 5nM 2	2.005	1.639	1.822	4.42189	50	221.095	3	663.284	77187.5	859.315				52.0382				228.688
BMP9 5nM 3	1.557	1.377	1.467	3.52452	50	176.226	3	528.678	73515.6	719.137				43.5493				191.383
Saline refait plus dilués
	Valeur 1	Valeur 2	Moyenne	ng ALP	dilution	ng ALP		ng ALP lysat total	Nbre cellules/cm2	ng ALP par 100 000 cellules/cm2	moyenne	écart moyen	# réplicats	FOLD Change	moeynne	ecart
CTL 1	0.687	0.357	0.357	0.881517	5	4.40758	3	13.2227	75859.4	17.4306	16.5132	1.12239	3	1.05556	1	0.0679693	3
CTL 2	0.366	0.524	0.366	0.917062	5	4.58531	3	13.7559	79609.4	17.2793				1.04639
CTL 3	0.305	0.333	0.319	0.731438	5	3.65719	3	10.9716	73984.4	14.8296				0.898046
BMP9 0.01nM 1	0.36	0.355	0.3575	0.883491	5	4.41746	3	13.2524	79453.1	16.6795	22.7181	4.89504	3	1.01007	1.37576	0.296433	3
BMP9 0.01nM 2	0.382	0.684	0.533	1.57662	5	7.8831	3	23.6493	78671.9	30.0607				1.82041
BMP9 0.01nM 3	0.47	0.372	0.421	1.13428	5	5.67141	3	17.0142	79453.1	21.4142				1.29679
BMP9 0.05nM 1	0.436	0.882	0.659	2.07425	10	20.7425	3	62.2275	67578.1	92.0823	62.7411	19.5608	3	5.5763	3.79946	1.18456	3
BMP9 0.05nM 2	0.444	0.475	0.4595	1.28633	10	12.8633	3	38.59	74687.5	51.6687				3.12894
BMP9 0.05nM 3	0.37	0.392	0.381	0.976303	10	9.76303	3	29.2891	65859.4	44.4722				2.69314
BMP9 0.1nM 1	0.501	0.508	0.5045	1.46406	10	14.6406	3	43.9218	65312.5	67.2487	62.6113	3.74891	3	4.07243	3.7916	0.227026	3
BMP9 0.1nM 2	0.509	0.552	0.5305	1.56675	10	15.6675	3	47.0024	73906.2	63.5973				3.85131
BMP9 0.1nM 3	0.469	0.487	0.478	1.3594	10	13.594	3	40.782	71562.5	56.9879				3.45106
							3	0	77500		250.384	56.4005	2		15.1627	3.41549	2
BMP9 0.5nM 2	0.537	0.375	0.456	0.968908	50	48.4454	3	145.336	74921.9	193.984				11.7472
BMP9 0.5nM 3	0.796	0.515	0.6555	1.47321	50	73.6603	3	220.981	72031.2	306.785				18.5782
BMP9 1nM 1	0.872	0.705	0.7885	1.8094	50	90.4702	3	271.411	78437.5	346.021	313.595	21.6178	3	20.9543	18.9906	1.30913	3
BMP9 1nM 2	0.718	0.624	0.671	1.51239	50	75.6193	3	226.858	77109.4	294.203				17.8163
BMP9 1nM 3	0.65	0.594	0.622	1.38852	50	69.4262	3	208.279	69296.9	300.56				18.2012
BMP9 5nM 1	1.088	0.938	1.013	2.3769	50	118.845	3	356.534	78281.2	455.453	461.152	48.7728	3	27.5812	27.9264	2.95357	3
BMP9 5nM 2	0.842	0.843	0.8425	1.9459	50	97.2952	3	291.886	74140.6	393.692				23.8411
BMP9 5nM 3	1.43	0.664	1.047	2.46284	50	123.142	3	369.426	69140.6	534.311				32.3567

## Sheet: Hypoxie 070114
Normoxie
	Valeur 1	Valeur 2	Moyenne	ng ALP	dilution	ng ALP	Dilution lysat		Nbre cellules/cm2	ng ALP par 100 000 cellules/cm2	moyenne	écart moyen	# réplicats	FOLD Change
CTL 1	0.265	0.25	0.2575	0.616798	5	3.08399	4	12.336	70390.6	17.525	16.2017	1.18317	6	1.08167	1	0.0730274	6
CTL 2	0.29	0.244	0.267	0.647966	5	3.23983	4	12.9593	78593.8	16.489				1.01773
CTL 3	0.239	0.233	0.236	0.54626	5	2.7313	4	10.9252	78203.1	13.9703				0.86227
CTL 4	0.273	0.245	0.259	0.621719	5	3.1086	4	12.4344	76250	16.3074				1.00652
CTL 5	0.287	0.266	0.2765	0.679134	5	3.39567	4	13.5827	75312.5	18.0351				1.11316
CTL 6	0.262	0.23	0.246	0.579068	5	2.89534	4	11.5814	77812.5	14.8837				0.918647
BMP9 0.01nM 1	0.392	0.341	0.3665	0.974409	5	4.87205	4	19.4882	76093.8	25.6108	24.256	0.903171	3	1.58074	1.49712	0.0557453	3
BMP9 0.01nM 2	0.378	0.338	0.358	0.946522	5	4.73261	4	18.9304	82500	22.946				1.41627
BMP9 0.01nM 3	0.354	0.35	0.352	0.926837	5	4.63419	4	18.5367	76562.5	24.2113				1.49436
BMP9 0.05nM 1	0.53	0.482	0.506	1.43209	10	14.3209	4	57.2835	76953.1	74.4394	67.9694	4.48473	3	4.59453	4.19519	0.276805	3
BMP9 0.05nM 2	0.523	0.473	0.498	1.40584	10	14.0584	4	56.2336	82421.9	68.2265				4.21106
BMP9 0.05nM 3	0.451	0.388	0.4195	1.14829	10	11.4829	4	45.9318	75000	61.2423				3.77999
BMP9 0.1nM 1	0.8	0.63	0.715	2.11778	10	21.1778	4	84.7113	79062.5	107.145	120.106	17.0744	3	6.61316	7.41316	1.05386	3
BMP9 0.1nM 2	0.98	0.946	0.963	2.93143	10	29.3143	4	117.257	80468.8	145.718				8.99395
BMP9 0.1nM 3	0.746	0.753	0.7495	2.23097	10	22.3097	4	89.2388	83046.9	107.456				6.63237
BMP9 0.5nM 1	0.485	0.441	0.463	1.29101	50	64.5505	4	258.202	86015.6	300.18	312.5	33.845	3	18.5277	19.2881	2.08897	3
BMP9 0.5nM 2	0.508	0.477	0.4925	1.3878	50	69.3898	4	277.559	76406.2	363.267				22.4215
BMP9 0.5nM 3	0.438	0.458	0.448	1.2418	50	62.0899	4	248.36	90625	274.052				16.915
BMP9 1nM 1	0.79	0.804	0.797	2.38681	50	119.341	4	477.362	93125	512.604	509.589	56.8659	3	31.6388	31.4527	3.50987	3
BMP9 1nM 2	0.752	0.755	0.7535	2.24409	50	112.205	4	448.819	105781	424.29				26.1879
BMP9 1nM 3	0.86	0.749	0.8045	2.41142	50	120.571	4	482.283	81484.4	591.872				36.5314
BMP9 5nM 1	0.74	0.674	0.707	2.09154	50	104.577	4	418.307	81328.1	514.345	486.217	22.2313	3	31.7463	30.0102	1.37215	3
BMP9 5nM 2	0.699	0.698	0.6985	2.06365	50	103.182	4	412.73	83984.4	491.436				30.3323
BMP9 5nM 3	0.675	0.702	0.6885	2.03084	50	101.542	4	406.168	89687.5	452.87				27.952
Hypoxie
	Valeur 1	Valeur 2	Moyenne	ng ALP	dilution	ng ALP			Nbre cellules/cm2	ng ALP par 100 000 cellules/cm2	moyenne	écart moyen	# réplicats	FOLD Change				FOLD par rapport a lui meme
CTL 1	0.118	0.114	0.116	0.152559	5	0.762795	4	3.05118	61718.8	4.94369	5.67428	0.832373	6	0.305133	0.350227	0.0513755	3	1	0.871244	1	0.871244
CTL 2	0.14	0.12	0.13	0.198491	5	0.992454	4	3.96982	57343.8	6.92284				0.42729					1.22004
CTL 3	0.12	0.116	0.118	0.159121	5	0.795604	4	3.18241	61718.8	5.15632				0.318257					0.908717
CTL 4	0.151	0.127	0.139	0.228018	5	1.14009	4	4.56037
CTL 5	0.126	0.118	0.122	0.172244	5	0.86122	4	3.44488
CTL 6	0.135	0.114	0.1245	0.180446	5	0.902231	4	3.60892
BMP9 0.01nM 1	0.145	0.134	0.1395	0.229659	5	1.14829	4	4.59318	59218.8	7.75629	7.93119	0.587456	3	0.478732	0.489527	0.0362588	3	1.39774	1.36692	1.39774	0.10353
BMP9 0.01nM 2	0.147	0.136	0.1415	0.23622	5	1.1811	4	4.72441	65390.6	7.2249				0.445934					1.27327
BMP9 0.01nM 3	0.146	0.155	0.1505	0.265748	5	1.32874	4	5.31496	60312.5	8.81237				0.543915					1.55304
BMP9 0.05nM 1	0.185	0.171	0.178	0.355971	10	3.55971	4	14.2388	81796.9	17.4076	16.9366	0.718079	3	1.07443	1.04536	0.0443211	3	2.9848	3.0678	2.9848	0.12655
BMP9 0.05nM 2	0.153	0.155	0.154	0.277231	10	2.77231	4	11.0892	69921.9	15.8595				0.978875					2.79497
BMP9 0.05nM 3	0.159	0.159	0.159	0.293635	10	2.93635	4	11.7454	66953.1	17.5427				1.08277					3.09162
BMP9 0.1nM 1	0.245	0.229	0.237	0.549541	10	5.49541	4	21.9816	82968.8	26.4939	30.6933	3.70963	3	1.63525	1.89445	0.228965	3	5.4092	4.66911	5.4092	0.653762
BMP9 0.1nM 2	0.252	0.232	0.242	0.565945	10	5.65945	4	22.6378	77187.5	29.3283				1.8102					5.16864
BMP9 0.1nM 3	0.273	0.261	0.267	0.647966	10	6.47966	4	25.9186	71484.4	36.2578				2.23789					6.38984
BMP9 0.5nM 1	0.284	0.258	0.271	0.661089	50	33.0545	4	132.218	109688	120.54	138.796	12.1705	3	7.43997	8.56675	0.751187	3	24.4606	21.2433	24.4606	2.14486
BMP9 0.5nM 2	0.318	0.287	0.3025	0.764436	50	38.2218	4	152.887	97578.1	156.682				9.67068					27.6126
BMP9 0.5nM 3	0.268	0.269	0.2685	0.652887	50	32.6444	4	130.577	93828.1	139.167				8.58961					24.5259
BMP9 1nM 1	0.5	0.486	0.493	1.38944	50	69.4718	4	277.887	96718.8	287.315	232.807	64.8797	3	17.7336	14.3692	4.00449	3	41.0284	50.6345	41.0284	11.434
BMP9 1nM 2	0.286	0.285	0.2855	0.708661	50	35.4331	4	141.732	104609	135.487				8.36251					23.8774
BMP9 1nM 3	0.538	0.531	0.5345	1.52559	50	76.2795	4	305.118	110703	275.618				17.0117					48.5733
BMP9 5nM 1	0.514	0.483	0.4985	1.40748	50	70.374	4	281.496	107422	262.047	250.353	24.3512	3	16.174	15.4523	1.503	3	44.1207	46.1816	44.1207	4.29151
BMP9 5nM 2	0.475	0.451	0.463	1.29101	50	64.5505	4	258.202	93828.1	275.186				16.985					48.4971
BMP9 5nM 3	0.411	0.394	0.4025	1.09252	50	54.626	4	218.504	102188	213.826				13.1977					37.6834
0.118
0.114
0.140
0.120
0.120
0.116
0.151
0.127
0.126
0.118
0.135
0.114
0.145
0.134
0.147
0.136
0.146
0.155
0.185
0.171
0.153
0.155
0.159
0.159
0.245
0.229
0.252
0.232
0.273
0.261
0.284
0.258
0.318
0.287
0.268
0.269
0.500
0.486
0.286
0.285
0.538
0.531
0.514
0.483
0.475
0.451
0.411
0.394
0.435
0.361
0.483
0.428
0.426
0.397

## Sheet: 24 janvier
Normoxie
	Valeur 1	Valeur 2	Moyenne	ng ALP	dilution	ng ALP	Dilution lysat		Nbre cellules/cm2	ng ALP par 100 000 cellules/cm2	moyenne	écart moyen	# réplicats	FOLD Change P/R Norm
Prolif 1	0.655	0.488	0.5715	1.0768	5	5.38399	3	16.152	62031.2	26.0384	19.7823	4.17077	3	2.63568	2.00241	0.422177	3
Prolif 2	0.433	0.434	0.4335	0.753688	5	3.76844	3	11.3053	66093.8	17.105				1.73141
Prolif 3	0.386	0.393	0.3895	0.650667	5	3.25334	3	9.76001	60234.4	16.2034				1.64015						0.579
CTL 1	0.302	0.274	0.288	0.413018	5	2.06509	3	6.19527	64609.4	9.58881	9.87921	1.06436	3	0.970605	1	0.107737	3			0.569
CTL 2	0.269	0.262	0.2655	0.360337	5	1.80169	3	5.40506	63046.9	8.57308				0.867789						0.484
CTL 3	0.356	0.293	0.3245	0.498478	5	2.49239	3	7.47717	65156.2	11.4758				1.16161						0.488
BMP9 0.01nM 1	0.432	0.381	0.4065	0.690471	5	3.45235	3	10.3571	54921.9	18.8578	19.6492	0.527606	3	1.90884	1.98894	0.0534057	3			0.416
BMP9 0.01nM 2	0.448	0.441	0.4445	0.779443	5	3.89721	3	11.6916	58593.8	19.9537				2.01977						0.406
BMP9 0.01nM 3	0.438	0.346	0.392	0.656521	5	3.2826	3	9.84781	48906.2	20.1361				2.03823
BMP9 0.05nM 1	0.502	0.636	0.569	1.07094	10	10.7094	3	32.1283	57031.2	56.3346	42.9468	8.92516	3	5.70233	4.34719	0.903428	3
BMP9 0.05nM 2	0.352	0.372	0.362	0.58628	10	5.8628	3	17.5884	50234.4	35.0127				3.54407
BMP9 0.05nM 3	0.369	0.413	0.391	0.654179	10	6.54179	3	19.6254	52343.8	37.4933				3.79517
BMP9 0.1nM 1	0.587	0.584	0.5855	1.10958	10	11.0958	3	33.2873	60156.2	55.3347	58.4907	2.10398	3	5.60112	5.92058	0.21297	3
BMP9 0.1nM 2	0.594	0.55	0.572	1.07797	10	10.7797	3	32.339	53046.9	60.9631				6.17085
BMP9 0.1nM 3	0.566	0.601	0.5835	1.10489	10	11.0489	3	33.1468	56015.6	59.1742				5.98977
BMP9 0.5nM 1	0.376	0.372	0.374	0.614376	50	30.7188	3	92.1564	67734.4	136.056	156.256	40.4819	3	13.7719	15.8166	4.09768	3
BMP9 0.5nM 2	0.339	0.344	0.3415	0.538281	50	26.9141	3	80.7422	69765.6	115.734				11.7149
BMP9 0.5nM 3	0.454	0.443	0.4485	0.788808	50	39.4404	3	118.321	54531.2	216.979				21.9632
BMP9 1nM 1	0.443	0.413	0.428	0.74081	50	37.0405	3	111.122	62656.2	177.351	235.493	75.3558	3	17.9519	23.8372	7.62771	3
BMP9 1nM 2	0.356	0.42	0.388	0.647155	50	32.3578	3	97.0733	53750	180.601				18.281
BMP9 1nM 3	0.733	0.557	0.645	1.24889	50	62.4444	3	187.333	53750	348.527				35.2788
BMP9 5nM 1	0.523	0.465	0.494	0.895341	50	44.767	3	134.301	57109.4	235.165	240.218	26.2496	3	23.804	24.3155	2.65705	3
BMP9 5nM 2	0.55	0.631	0.5905	1.12128	50	56.0642	3	168.192	60156.2	279.593				28.3011
BMP9 5nM 3	0.504	0.485	0.4945	0.896511	50	44.8256	3	134.477	65312.5	205.897				20.8415
Hypoxie
	Valeur 1	Valeur 2	Moyenne	ng ALP	dilution	ng ALP			Nbre cellules/cm2	ng ALP par 100 000 cellules/cm2	moyenne	écart moyen	# réplicats	FOLD Change P/R Norm				FOLD par rapport a lui meme
Prolif 1	0.195	0.198	0.1965	0.198782	5	0.993912	3	2.98174	53828.1	5.53937	6.33654	0.531449	3	0.560709	0.641401	0.0537946	3	1.39264	1.59306	1.39264
Prolif 2	0.256	0.185	0.2205	0.254975	5	1.27488	3	3.82463	57187.5	6.68788				0.676965				1.68139
Prolif 3	0.257	0.191	0.224	0.26317	5	1.31585	3	3.94755	58203.1	6.78237				0.68653				1.70515
CTL 1	0.184	0.156	0.17	0.136736	5	0.683681	3	2.05104	43203.1	4.74744	3.97759	0.513233	3	0.480548	0.402622	0.0519508	3	1.19355	1	1.19355
CTL 2	0.166	0.162	0.164	0.122688	5	0.613439	3	1.84032	54218.8	3.39425				0.343575				0.853343
CTL 3	0.166	0.167	0.1665	0.128541	5	0.642707	3	1.92812	50859.4	3.79108				0.383743				0.95311
BMP9 0.01nM 1	0.175	0.155	0.165	0.125029	5	0.625146	3	1.87544	79609.4	2.3558	3.46862	0.741876	3	0.23846	0.351102	0.0750946	3	0.592269	0.87204	0.186514
BMP9 0.01nM 2	0.223	0.193	0.208	0.225708	5	1.12854	3	3.38562	78828.1	4.29494				0.434746				1.07979
BMP9 0.01nM 3	0.234	0.186	0.21	0.230391	5	1.15196	3	3.45587	92031.2	3.7551				0.380101				0.944064
BMP9 0.05nM 1	0.211	0.22	0.2155	0.243269	10	2.43269	3	7.29806	59375	12.2915	24.0819	7.86031	3	1.24417	2.43764	0.795642	3	3.09018	6.0544	1.97615
BMP9 0.05nM 2	0.511	0.271	0.391	0.654179	10	6.54179	3	19.6254	57812.5	33.9466				3.43616				8.53447
BMP9 0.05nM 3	0.36	0.219	0.2895	0.41653	10	4.1653	3	12.4959	48046.9	26.0077				2.63257				6.53857
BMP9 0.1nM 1	0.456	0.169	0.3125	0.470382	10	4.70382	3	14.1114	90234.4	15.6387	10.6214	3.34481	3	1.58299	1.07513	0.33857	3	3.93169	2.67032	0.840914
BMP9 0.1nM 2	0.26	0.208	0.234	0.286584	10	2.86584	3	8.59752	86875	9.89642				1.00174				2.48805
BMP9 0.1nM 3	0.186	0.197	0.1915	0.187076	10	1.87076	3	5.61227	88671.9	6.32925				0.640664				1.59123
BMP9 0.5nM 1	0.208	0.174	0.191	0.185905	50	9.29525	3	27.8857	65937.5	42.2912	49.3593	21.1366	3	4.28082	4.99628	2.1395	3	10.6324	12.4094	5.31393
BMP9 0.5nM 2	0.161	0.169	0.165	0.125029	50	6.25146	3	18.7544	75859.4	24.7226				2.50248				6.21547
BMP9 0.5nM 3	0.349	0.162	0.2555	0.336923	50	16.8462	3	50.5385	62343.8	81.0643				8.20554				20.3803
BMP9 1nM 1	0.394	0.363	0.3785	0.624912	50	31.2456	3	93.7368	68437.5	136.967	114.752	35.9161	3	13.8642	11.6155	3.63552	3	34.4347	28.8497	9.02961
BMP9 1nM 2	0.218	0.217	0.2175	0.247951	50	12.3976	3	37.1927	61093.8	60.8781				6.16224				15.3053
BMP9 1nM 3	0.45	0.293	0.3715	0.608523	50	30.4261	3	91.2784	62343.8	146.411				14.8202				36.8091
BMP9 5nM 1	0.242	0.235	0.2385	0.29712	50	14.856	3	44.568	56718.8	78.5772	108.671	42.5355	3	7.95379	11	4.30555	3	19.755	27.3208	10.6938
BMP9 5nM 2	0.589	0.212	0.4005	0.676422	50	33.8211	3	101.463	58828.1	172.474				17.4583				43.3615
BMP9 5nM 3	0.242	0.247	0.2445	0.311168	50	15.5584	3	46.6753	62265.6	74.9615				7.5878				18.846
Transitoire
	Valeur 1	Valeur 2	Moyenne	ng ALP	dilution	ng ALP			Nbre cellules/cm2	ng ALP par 100 000 cellules/cm2	moyenne	écart moyen	# réplicats	FOLD Change P/R Norm				FOLD par rapport a lui meme
Prolif 1	0.336	0.292	0.314	0.473894	5	2.36947	3	7.10841	57031.2	12.4641	11.4995	1.22002	3	1.26164	1.16401	0.123494	3	2.0053	1.85011	2.0053
Prolif 2	0.311	0.277	0.294	0.427066	5	2.13533	3	6.40599	66250	9.66942				0.978765				1.55568
Prolif 3	0.386	0.34	0.363	0.588621	5	2.9431	3	8.82931	71406.2	12.3649				1.25161				1.98934
CTL 1	0.206	0.198	0.202	0.21166	5	1.0583	3	3.1749	41328.1	7.68218	6.21557	0.977742	3	0.77761	0.629156	0.0989696	3	1.23596	1	1.23596
CTL 2	0.207	0.189	0.198	0.202295	5	1.01147	3	3.03442	51718.8	5.86715				0.593889				0.943945
CTL 3	0.184	0.173	0.1785	0.156638	5	0.783189	3	2.34957	46093.8	5.09737				0.515969				0.820097
BMP9 0.01nM 1	0.267	0.223	0.245	0.312339	5	1.5617	3	4.68509	44921.9	10.4294	7.88348	1.69729	3	1.05569	0.797986	0.171804	3	1.67795	1.26834	0.27307
BMP9 0.01nM 2	0.238	0.216	0.227	0.270194	5	1.35097	3	4.05292	61640.6	6.57507				0.665546				1.05784
BMP9 0.01nM 3	0.229	0.213	0.221	0.256146	5	1.28073	3	3.84219	57812.5	6.64595				0.672721				1.06924
BMP9 0.05nM 1	0.227	0.219	0.223	0.260829	10	2.60829	3	7.82487	47968.8	16.3124	15.8723	0.313602	3	1.65119	1.60663	0.0317436	3	2.62445	2.55363	0.0504543
BMP9 0.05nM 2	0.238	0.207	0.2225	0.259658	10	2.59658	3	7.78974	48984.4	15.9025				1.60969				2.5585
BMP9 0.05nM 3	0.242	0.22	0.231	0.27956	10	2.7956	3	8.38679	54453.1	15.4019				1.55902				2.47795
BMP9 0.1nM 1					10	0	3	0	50937.5		#DIV/0!	#NUM!	3	0	0	0	3		#DIV/0!	#NUM!
BMP9 0.1nM 2					10	0	3	0	50625					0
BMP9 0.1nM 3					10	0	3	0	52578.1					0
BMP9 0.5nM 1					50	0	3	0	62109.4		105.095	2.72095	3	0	7.09198	4.72799	3		16.9083	0.437765
BMP9 0.5nM 2	0.268	0.264	0.266	0.361508	50	18.0754	3	54.2262	52968.8	102.374				10.3626				16.4706
BMP9 0.5nM 3	0.287	0.283	0.285	0.405994	50	20.2997	3	60.8991	56484.4	107.816				10.9134				17.3461
BMP9 1nM 1					50	0	3	0	51875		#DIV/0!	#NUM!	3	0	0	0	3		#DIV/0!	#NUM!
BMP9 1nM 2					50	0	3	0	65312.5					0
BMP9 1nM 3					50	0	3	0	55703.1					0
BMP9 5nM 1					50	0	3	0	56250		154.779	26.3547	3	0	10.4448	6.96319	3		24.9019	4.24011
BMP9 5nM 2	0.412	0.389	0.4005	0.676422	50	33.8211	3	101.463	56015.6	181.134				18.3349				29.142
BMP9 5nM 3	0.336	0.338	0.337	0.527745	50	26.3873	3	79.1618	61640.6	128.425				12.9995				20.6618
CTX
	Valeur 1	Valeur 2	Moyenne	ng ALP	dilution	ng ALP			Nbre cellules/cm2	ng ALP par 100 000 cellules/cm2	moyenne	écart moyen	# réplicats	FOLD Change P/R Norm				FOLD par rapport a lui meme
Prolif 1	0.366	0.311	0.3385	0.531257	5	2.65629	3	7.96886	53906.2	14.7828	11.44	2.22855	3	1.49636	1.15799	0.22558	3	5.16965	4.00064	0.779339
Prolif 2	0.269	0.268	0.2685	0.367361	5	1.83681	3	5.51042	53984.4	10.2074				1.03322				3.56961
Prolif 3	0.253	0.218	0.2355	0.290096	5	1.45048	3	4.35144	46640.6	9.32972				0.944379				3.26267
CTL 1	0.165	0.156	0.1605	0.114493	5	0.572465	3	1.7174	55859.4	3.0745	2.85954	0.658359	3	0.311209	0.28945	0.0666408		1.07517	1	0.230233
CTL 2	0.166	0.175	0.1705	0.137907	5	0.689534	3	2.0686	56953.1	3.63211				0.367652				1.27018
CTL 3	0.141	0.139	0.14	0.066495	5	0.332475	3	0.997424	53281.2	1.872				0.189489				0.654651
BMP9 0.01nM 1	0.194	0.17	0.182	0.164833	5	0.824163	3	2.47249	57265.6	4.31758	4.10738	0.140132	3	0.437037	0.41576	0.0141845	3	1.50989	1.43638	0.049005
BMP9 0.01nM 2	0.185	0.166	0.1755	0.149614	5	0.748068	3	2.24421	54843.8	4.092				0.414203				1.431
BMP9 0.01nM 3	0.172	0.168	0.17	0.136736	5	0.683681	3	2.05104	52421.9	3.91257				0.39604				1.36825
BMP9 0.05nM 1	0.25	0.206	0.228	0.272536	10	2.72536	3	8.17607	55546.9	14.7192	27.758	14.1132	3	1.48992	2.80974	1.42857	3	5.14742	9.70716	4.93547
BMP9 0.05nM 2	0.316	0.246	0.281	0.396628	10	3.96628	3	11.8989	60625	19.627				1.98669				6.86369
BMP9 0.05nM 3	0.565	0.333	0.449	0.789979	10	7.89979	3	23.6994	48437.5	48.9277				4.95259				17.1104
BMP9 0.1nM 1	0.471	0.398	0.4345	0.756029	10	7.56029	3	22.6809	54062.5	41.9531	47.3517	21.624	3	4.2466	4.79306	2.18884	3	14.6713	16.5592	7.56206
BMP9 0.1nM 2	0.299	0.283	0.291	0.420042	10	4.20042	3	12.6013	62031.2	20.3144				2.05627				7.10408
BMP9 0.1nM 3	0.901	0.593	0.747	1.48771	10	14.8771	3	44.6312	55937.5	79.7877				8.07632				27.9023
BMP9 0.5nM 1	0.181	0.183	0.182	0.164833	100	16.4833	3	49.4498	62187.5	79.5172	80.7408	7.12294	3	8.04894	8.1728	0.721003	3	27.8077	28.2356	2.49094
BMP9 0.5nM 2	0.196	0.196	0.196	0.197612	100	19.7612	3	59.2835	64843.8	91.4252				9.2543				31.972
BMP9 0.5nM 3	0.173	0.178	0.1755	0.149614	100	14.9614	3	44.8841	62968.8	71.28				7.21515				24.9271
BMP9 1nM 1	1.022	0.848	0.935	1.92789	100	192.789	3	578.366	60078.1	962.689	539.97	281.813	3		33.2629	6.53383	3		114.917	22.5733	336.659
BMP9 1nM 2	0.371	0.365	0.368	0.600328	100	60.0328	3	180.098	68203.1	264.062				26.729		97.4459		92.3442
BMP9 1nM 3	0.451	0.443	0.447	0.785296	100	78.5296	3	235.589	59921.9	393.16				39.7967				137.491
BMP9 5nM 1	0.387	0.388	0.3875	0.645985	100	64.5985	3	193.795	58984.4	328.554	367.689	29.2871	3	33.2571	37.2185	2.96452	3	114.898	128.583	10.2419
BMP9 5nM 2	0.487	0.509	0.498	0.904706	100	90.4706	3	271.412	65937.5	411.62				41.6652				143.946
BMP9 5nM 3	0.436	0.433	0.4345	0.756029	100	75.6029	3	226.809	62500	362.894				36.7331				126.907

## Sheet: MC Hyp vs Norm
Normoxie
	Valeur 1	Valeur 2	Moyenne	ng ALP	dilution	ng ALP	Nbre cellules/cm2		ng ALP par 100 000 cellules/cm2	moyenne	écart moyen	# réplicats	FOLD Change P/R Norm
Prolif 1	0.287	0.25	0.2685	0.617302	5	3.08651	40156.2		7.68626	6.31573	1.00632	3	1.6398	1.34741	0.214689	3
Prolif 2	0.231	0.22	0.2255	0.488135	5	2.44067	37812.5		6.45467				1.37705
Prolif 3	0.21	0.194	0.202	0.417543	5	2.08771	43437.5		4.80625				1.02537						0.579
CTL 1	0.217	0.185	0.201	0.414539	5	2.07269	43046.9		4.81497	4.68732	0.359182	3	1.02723	1	0.0766284	3			0.569
CTL 2	0.197	0.182	0.1895	0.379994	5	1.89997	37265.6		5.09845				1.08771						0.484
CTL 3	0.193	0.179	0.186	0.36948	5	1.8474	44531.2		4.14855				0.885057						0.488
BMP9 0.01nM 1	0.329	0.262	0.2955	0.698408	5	3.49204	43515.6		8.02479	6.98009	0.999723	3	1.71202	1.48914	0.213282	3			0.416
BMP9 0.01nM 2	0.231	0.212	0.2215	0.476119	5	2.38059	43437.5		5.48051				1.16922						0.406
BMP9 0.01nM 3	0.251	0.254	0.2525	0.56924	5	2.8462	38281.2		7.43497				1.58619
BMP9 0.05nM 1	0.186	0.182	0.184	0.363473	10	3.63473	48359.4		7.51607	9.10319	1.43058	3	1.60349	1.94209	0.305202	3
BMP9 0.05nM 2	0.199	0.175	0.187	0.372484	10	3.72484	43593.8		8.54444				1.82288
BMP9 0.05nM 3	0.228	0.197	0.2125	0.449084	10	4.49084	39921.9		11.2491				2.39989
BMP9 0.1nM 1	0.308	0.28	0.294	0.693902	10	6.93902	45703.1		15.1828	20.5416	3.57251	3	3.23912	4.38237	0.762163	3
BMP9 0.1nM 2	0.409	0.344	0.3765	0.941724	10	9.41724	43593.8		21.6023				4.60866
BMP9 0.1nM 3	0.562	0.409	0.4855	1.26915	10	12.6915	51093.8		24.8396				5.29932
BMP9 0.5nM 1	0.402	0.377	0.3895	0.980775	50	49.0388	55625		88.1596	81.2914	4.57877	3	18.8081	17.3428	0.976841	3
BMP9 0.5nM 2	0.335	0.307	0.321	0.775008	50	38.7504	51250		75.6105				16.1308
BMP9 0.5nM 3	0.326	0.315	0.3205	0.773506	50	38.6753	48281.2		80.1041				17.0895
BMP9 1nM 1	0.589	0.548	0.5685	1.51847	50	75.9237	62187.5		122.088	123.895	4.87241	3	26.0465	26.432	1.03949	3
BMP9 1nM 2	0.5	0.49	0.495	1.29769	50	64.8843	49453.1		131.204				27.9912
BMP9 1nM 3	0.545	0.538	0.5415	1.43737	50	71.8684	60703.1		118.393				25.2582
BMP9 5nM 1	0.56	0.545	0.5525	1.47041	50	73.5206	43359.4		169.561	151.619	32.0199	3	36.1744	32.3466	6.83118	3
BMP9 5nM 2	0.623	0.675	0.649	1.76029	50	88.0144	48437.5		181.707				38.7657
BMP9 5nM 3	0.341	0.354	0.3475	0.854611	50	42.7305	41250		103.589				22.0999
Hypoxie
	Valeur 1	Valeur 2	Moyenne	ng ALP	dilution	ng ALP	Nbre cellules/cm2		ng ALP par 100 000 cellules/cm2	moyenne	écart moyen	# réplicats	FOLD Change P/R Norm				FOLD par rapport a lui meme
Prolif 1	0.215	0.202	0.2085	0.437068	5	2.18534	45156.2		4.83951	4.52676	0.278309	3	1.03247	0.965745	0.0593748	3	1.00818	0.943027	1.00818
Prolif 2	0.199	0.192	0.1955	0.398017	5	1.99009	42968.8		4.63148				0.988085				0.964842
Prolif 3	0.18	0.173	0.1765	0.340943	5	1.70472	41484.4		4.1093				0.876683				0.85606
CTL 1	0.15	0.146	0.148	0.255332	5	1.27666	29765.6		4.28904	4.80024	0.340801	3	0.91503	1.02409	0.072707	3	0.893505	1	0.893505
CTL 2	0.16	0.155	0.1575	0.283869	5	1.41935	29218.8		4.85765				1.03634				1.01196
CTL 3	0.155	0.147	0.151	0.264344	5	1.32172	25156.2		5.25404				1.1209				1.09454
BMP9 0.01nM 1	0.233	0.215	0.224	0.483629	5	2.41814	36328.1		6.6564	6.23724	0.419153	3	1.42008	1.33066	0.0894226	3	1.38668	1.29936	0.0873191
BMP9 0.01nM 2	0.814	0.513	0.6635	1.80384	5	9.01922	29375	30.7037				0				6.39629
BMP9 0.01nM 3	0.195	0.184	0.1895	0.379994	5	1.89997	32656.2		5.81809				1.24124				1.21204
BMP9 0.05nM 1	0.202	0.174	0.188	0.375488	10	3.75488	28593.8		13.1318	32.1476	16.3572	3	2.80156	6.8584	3.48968	3	2.73566	6.69707	3.40759
BMP9 0.05nM 2	0.336	0.29	0.313	0.750976	10	7.50976	28203.1		26.6274				5.68073				5.5471
BMP9 0.05nM 3	0.815	0.34	0.5775	1.54551	10	15.4551	27265.6		56.6834				12.0929				11.8085
BMP9 0.1nM 1	1.741	1.397	1.569	4.52388	10	45.2388	33203.1		136.249	112.788	15.6404	3	29.0675	24.0624	3.33674	3	28.3837	23.4963	3.25824
BMP9 0.1nM 2	1.39	1.284	1.337	3.82698	10	38.2698	39843.8		96.0496				20.4913				20.0093
BMP9 0.1nM 3	1.369	1.339	1.354	3.87804	10	38.7804	36562.5		106.066				22.6283				22.096
BMP9 0.5nM 1	0.397	0.409	0.403	1.02133	50	51.0664	52500		97.2693	115.293	14.5999	3	20.7516	24.5968	3.11477	3	20.2634	24.0182	3.0415
BMP9 0.5nM 2	0.435	0.405	0.42	1.07239	50	53.6197	48125		111.418				23.77				23.2108
BMP9 0.5nM 3	0.474	0.417	0.4455	1.14899	50	57.4497	41875		137.193				29.269				28.5805
BMP9 1nM 1	0.147	0.183	0.165	0.306398	50	15.3199	45546.9		33.6355	35.7761	11.5527	3	7.17584	7.63251	2.46467	3	7.00704	7.45297	2.40669
BMP9 1nM 2	0.134	0.131	0.1325	0.208771	50	10.4386	50703.1		20.5876				4.39219				4.28887
BMP9 1nM 3	0.268	0.195	0.2315	0.506158	50	25.3079	47656.2		53.1051				11.3295				11.063
BMP9 5nM 1	0.312	0.271	0.2915	0.686392	50	34.3196	47421.9		72.3709	67.0537	8.94584	3	15.4397	14.3053	1.90852	3	15.0765	13.9688	1.86362
BMP9 5nM 2	0.292	0.282	0.287	0.672875	50	33.6437	44765.6		75.1553				16.0337				15.6566
BMP9 5nM 3	0.259	0.252	0.2555	0.578252	50	28.9126	53906.2		53.6349				11.4425				11.1734

## Sheet: 15 avril
Normoxie
	Valeur 1	Valeur 2	Moyenne	ng ALP	dilution	ng ALP	Dilution (vol total lysat)	ng ALP lysat total	Nbre cellules/cm2	ng ALP par 100 000 cellules/cm2	moyenne	écart moyen	# réplicats	FOLD Change P/R Norm
CTL 1	0.232	0.223	0.2275	0.753208	5	3.76604	3	11.2981	71875	15.7191	16.7892	1.81864	6	0.936266	1	0.051745	6
CTL 2	0.222	0.221	0.2215	0.723593	5	3.61797	3	10.8539	69609.4	15.5926				0.928728
CTL 3	0.207	0.212	0.2095	0.664363	5	3.32182	3	9.96545	72734.4	13.7012				0.816071						0.579
CTL 4	0.242	0.239	0.2405	0.817374	5	4.08687	3	12.2606	67343.8	18.206				1.08439						0.569
CTL 5	0.219	0.221	0.22	0.71619	5	3.58095	3	10.7428	64375	16.6879				0.993968						0.484
CTL 6	0.237	0.235	0.236	0.795163	5	3.97581	3	11.9274	57265.6	20.8283				1.24058						0.488
BMP9 0.01nM 1	0.238	0.236	0.237	0.800099	5	4.00049	3	12.0015	57265.6	20.9576	16.6345	2.88204	3	1.24828	0.990787	0.171661	3			0.416
BMP9 0.01nM 2	0.206	0.203	0.2045	0.639684	5	3.19842	3	9.59526	69296.9	13.8466				0.824734						0.406
BMP9 0.01nM 3	0.22	0.215	0.2175	0.70385	5	3.51925	3	10.5577	69921.9	15.0994				0.89935
BMP9 0.05nM 1	0.222	0.218	0.22	0.71619	10	7.1619	3	21.4857	69609.4	30.8661	28.9908	1.35509	3	1.83845	1.72676	0.0807123	3
BMP9 0.05nM 2	0.214	0.216	0.215	0.69151	10	6.9151	3	20.7453	71171.9	29.1482				1.73613
BMP9 0.05nM 3	0.198	0.199	0.1985	0.610069	10	6.10069	3	18.3021	67890.6	26.9582				1.60569
BMP9 0.1nM 1	0.227	0.374	0.3005	1.11352	10	11.1352	3	33.4057	61250	54.54	48.7149	3.88336	3	3.24852	2.90157	0.231301	3
BMP9 0.1nM 2	0.315	0.306	0.3105	1.16288	10	11.6288	3	34.8865	76640.6	45.5196				2.71124
BMP9 0.1nM 3	0.301	0.303	0.302	1.12093	10	11.2093	3	33.6278	72968.8	46.0853				2.74494
BMP9 0.5nM 1	0.275	0.276	0.2755	0.990128	50	49.5064	3	148.519	78515.6	189.159	185.746	12.8028	3	11.2667	11.0634	0.762562	3
BMP9 0.5nM 2	0.246	0.25	0.248	0.854393	50	42.7196	3	128.159	76953.1	166.542				9.91958
BMP9 0.5nM 3	0.281	0.292	0.2865	1.04442	50	52.2211	3	156.663	77734.4	201.537				12.004
BMP9 1nM 1	0.352	0.366	0.359	1.40227	50	70.1135	3	210.341	73671.9	285.51	272.404	10.8973	3	17.0056	16.225	0.649067	3
BMP9 1nM 2	0.296	0.298	0.297	1.09625	50	54.8124	3	164.437	64218.8	256.058				15.2514
BMP9 1nM 3	0.352	0.358	0.355	1.38253	50	69.1264	3	207.379	75234.4	275.644				16.418
BMP9 5nM 1	0.343	0.357	0.35	1.35785	50	67.8924	3	203.677	84140.6	242.068	261.62	13.0351	3	14.4181	15.5827	0.776399	3
BMP9 5nM 2	0.371	0.375	0.373	1.47137	50	73.5686	3	220.706	82031.2	269.051				16.0253
BMP9 5nM 3	0.354	0.366	0.36	1.40721	50	70.3603	3	211.081	77109.4	273.742				16.3047
Hypoxie
	Valeur 1	Valeur 2	Moyenne	ng ALP	dilution	ng ALP	Dilution (vol total lysat)	ng ALP lysat total	Nbre cellules/cm2	ng ALP par 100 000 cellules/cm2	moyenne	écart moyen	# réplicats	FOLD Change P/R Norm				FOLD par rapport a lui meme
CTL 1	0.266	0.265	0.2655	0.94077	5	4.70385	3	14.1115	63593.8	22.1902	12.3946	3.26519	6	1.33398	0.745113	0.19629	6	1.79031	1	0.263437
CTL 2	0.163	0.164	0.1635	0.437315	5	2.18657	3	6.55972	60937.5	10.7647				0.647129				0.868498
CTL 3	0.147	0.145	0.146	0.350938	5	1.75469	3	5.26407	63437.5	8.29804				0.498845				0.669489
CTL 4	0.176	0.173	0.1745	0.491609	5	2.45805	3	7.37414	62421.9	11.8134				0.710173				0.953109
CTL 5	0.154	0.156	0.155	0.39536	5	1.9768	3	5.9304	50390.6	11.7689				0.707497				0.949517
CTL 6	0.145	0.142	0.1435	0.338598	5	1.69299	3	5.07897	53281.2	9.53238				0.573049				0.769077
BMP9 0.01nM 1	0.161	0.157	0.159	0.415104	5	2.07552	3	6.22655	60546.9	10.2839	10.8442	0.373577	3	0.618224	0.651911	0.0224579	3	0.829706	0.874916	0.0301403
BMP9 0.01nM 2	0.157	0.153	0.155	0.39536	5	1.9768	3	5.9304	54296.9	10.9222				0.656598				0.881206
BMP9 0.01nM 3	0.155	0.154	0.1545	0.392892	5	1.96446	3	5.89339	52031.2	11.3266				0.680912				0.913837
BMP9 0.05nM 1	0.125	0.127	0.126	0.252221	10	2.52221	3	7.56663	50937.5	14.8547	14.6432	0.371982	3	0.893008	0.88029	0.0223621	3	1.19849	1.18142	0.0300117
BMP9 0.05nM 2	0.134	0.135	0.1345	0.294176	10	2.94176	3	8.82527	62656.2	14.0852				0.846747				1.1364
BMP9 0.05nM 3	0.131	0.133	0.132	0.281836	10	2.81836	3	8.45508	56406.2	14.9896				0.901116				1.20937
BMP9 0.1nM 1	0.188	0.188	0.188	0.558243	10	5.58243	3	16.7473	64375	26.0152	25.4219	2.03656	3	1.56393	1.52826	0.12243	3	2.09892	2.05105	0.164311
BMP9 0.1nM 2	0.185	0.184	0.1845	0.540967	10	5.40967	3	16.229	58203.1	27.8834				1.67624				2.24965
BMP9 0.1nM 3	0.175	0.174	0.1745	0.491609	10	4.91609	3	14.7483	65937.5	22.367				1.34462				1.80458
BMP9 0.5nM 1	0.196	0.202	0.199	0.612537	50	30.6269	3	91.8806	88984.4	103.255	117.752	9.73517	3	6.20726	7.07877	0.58524	3	8.33063	9.50026	0.785438
BMP9 0.5nM 2	0.223	0.224	0.2235	0.733465	50	36.6732	3	110.02	83125	132.355				7.95663				10.6784
BMP9 0.5nM 3	0.203	0.207	0.205	0.642152	50	32.1076	3	96.3228	81875	117.646				7.07242				9.49174
BMP9 1nM 1	0.237	0.248	0.2425	0.827246	50	41.3623	3	124.087	76953.1	161.25	148.444	8.537	3	9.6937	8.92389	0.51321	3	13.0097	11.9766	0.688768
BMP9 1nM 2	0.225	0.232	0.2285	0.758144	50	37.9072	3	113.722	79765.6	142.57				8.57072				11.5026
BMP9 1nM 3	0.221	0.217	0.219	0.711254	50	35.5627	3	106.688	75390.6	141.514				8.50724				11.4174
BMP9 5nM 1	0.242	0.245	0.2435	0.832182	50	41.6091	3	124.827	85234.4	146.452	137.911	10.5323	3	8.80409	8.29067	0.633157	3	11.8158	11.1267	0.849747
BMP9 5nM 2	0.219	0.23	0.2245	0.738401	50	36.92	3	110.76	90703.1	122.113				7.34093				9.85211
BMP9 5nM 3	0.236	0.241	0.2385	0.807502	50	40.3751	3	121.125	83437.5	145.169				8.72698				11.7123
Transitoire
	Valeur 1	Valeur 2	Moyenne	ng ALP	dilution	ng ALP	Dilution (vol total lysat)	ng ALP lysat total	Nbre cellules/cm2	ng ALP par 100 000 cellules/cm2	moyenne	écart moyen	# réplicats	FOLD Change P/R Norm				FOLD par rapport a lui meme
CTL 1	0.13	0.133	0.1315	0.279368	5	1.39684	3	4.19052	56093.8	7.47057	9.26652	0.813869	6	0.449101	0.557066	0.0489265	6	0.806189	1	0.0878289
CTL 2	0.155	0.155	0.155	0.39536	5	1.9768	3	5.9304	66640.6	8.89908				0.534977				0.960348
CTL 3	0.153	0.154	0.1535	0.387957	5	1.93978	3	5.81935	60546.9	9.61131				0.577794				1.03721
CTL 4	0.156	0.153	0.1545	0.392892	5	1.96446	3	5.89339	56250	10.4771				0.629843				1.13064
CTL 5	0.147	0.15	0.1485	0.363277	5	1.81639	3	5.44916	53671.9	10.1527				0.610342				1.09564
CTL 6	0.147	0.15	0.1485	0.363277	5	1.81639	3	5.44916	60625	8.98831				0.540341				0.969976
BMP9 0.01nM 1	0.128	0.128	0.128	0.262093	5	1.31046	3	3.93139	59687.5	6.58663	8.46974	1.39042	3	0.395962	0.509167	0.0835864	3	0.710798	0.914015	0.150047
BMP9 0.01nM 2	0.163	0.161	0.162	0.429911	5	2.14956	3	6.44867	61093.8	10.5554				0.634546				1.13909
BMP9 0.01nM 3	0.153	0.154	0.1535	0.387957	5	1.93978	3	5.81935	70390.6	8.26722				0.496992				0.89216
BMP9 0.05nM 1	0.174	0.173	0.1735	0.486673	10	4.86673	3	14.6002	58984.4	24.7527	22.9564	1.19753	3	1.48803	1.38004	0.0719906	3	2.67119	2.47734	0.129232
BMP9 0.05nM 2	0.165	0.166	0.1655	0.447187	10	4.47187	3	13.4156	58593.8	22.896				1.37641				2.47082
BMP9 0.05nM 3	0.176	0.176	0.176	0.499013	10	4.99013	3	14.9704	70546.9	21.2205				1.27569				2.29002
BMP9 0.1nM 1	0.333	0.332	0.3325	1.27147	10	12.7147	3	38.1441	70468.8	54.1291	51.4313	7.25827	3	3.25403	3.09184	0.436338	3	5.84136	5.55022	0.783279
BMP9 0.1nM 2	0.265	0.26	0.2625	0.925962	10	9.25962	3	27.7789	68515.6	40.5439				2.43733				4.3753
BMP9 0.1nM 3	0.321	0.317	0.319	1.20484	10	12.0484	3	36.1451	60625	59.6208				3.58416				6.434
BMP9 0.5nM 1	0.356	0.361	0.3585	1.3998	50	69.9901	3	209.97	75703.1	277.36	275.919	2.13727	3	16.6738	16.5871	0.128484	3	29.9314	29.7759	0.230644
BMP9 0.5nM 2	0.367	0.37	0.3685	1.44916	50	72.458	3	217.374	78281.2	277.684				16.6932				29.9663
BMP9 0.5nM 3	0.36	0.378	0.369	1.45163	50	72.5814	3	217.744	79843.8	272.713				16.3944				29.4299
BMP9 1nM 1	0.383	0.393	0.388	1.54541	50	77.2705	3	231.811	78359.4	295.831	228.968	44.5757	3	17.7842	13.7646	2.67971	3	31.9247	24.7091	4.8104
BMP9 1nM 2	0.269	0.278	0.2735	0.980257	50	49.0128	3	147.038	72343.8	203.25				12.2186				21.9338
BMP9 1nM 3	0.29	0.32	0.305	1.13574	50	56.7868	3	170.36	90703.1	187.822				11.2911				20.2689
BMP9 5nM 1	0.368	0.372	0.37	1.45656	50	72.8282	3	218.485	80312.5	272.043	265.51	31.1745	3	16.3542	15.9614	1.87408	3	29.3576	28.6526	3.3642
BMP9 5nM 2	0.327	0.332	0.3295	1.25666	50	62.8332	3	188.5	86171.9	218.748				13.1503				23.6063
BMP9 5nM 3	0.377	0.389	0.383	1.52073	50	76.0365	3	228.11	74609.4	305.738				18.3798				32.9939
CTX
	Valeur 1	Valeur 2	Moyenne	ng ALP	dilution	ng ALP	Dilution (vol total lysat)	ng ALP lysat total	Nbre cellules/cm2	ng ALP par 100 000 cellules/cm2	moyenne	écart moyen	# réplicats	FOLD Change P/R Norm				FOLD par rapport a lui meme
CTL 1	0.118	0.1	0.109	0.0922242	5	0.461121	3	1.38336	51171.9	2.70337	9.85581	4.56958	6	0.162516	0.592492	0.274705	6	0.274292	1	0.463643
CTL 2	0.213	0.189	0.201	0.508137	5	2.54069	3	7.62206	57968.8	13.1486				0.790439				1.33409
CTL 3	0.137	0.125	0.131	0.191682	5	0.958409	3	2.87523	57500	5.00039				0.300604				0.507355
CTL 4	0.257	0.244	0.2505	0.731917	5	3.65958	3	10.9788	55546.9	19.7648				1.18818				2.0054
CTL 5	0.162	0.155	0.1585	0.316004	5	1.58002	3	4.74005	58125	8.15493				0.490242				0.827424
CTL 6	0.178	0.163	0.1705	0.370253	5	1.85127	3	5.5538	53593.8	10.3628				0.622968				1.05144
BMP9 0.01nM 1	0.119	0.113	0.116	0.12387	10	1.2387	3	3.71609	46562.5	7.98087	25.1218	23.1934	3	0.479778	1.51022	1.39429	3	0.809763	2.54893	2.35327
BMP9 0.01nM 2	0.118	0.118	0.118	0.132911	10	1.32911	3	3.98734	53359.4	7.47262				0.449224				0.758194
BMP9 0.01nM 3	0.37	0.309	0.3395	1.13427	10	11.3427	3	34.028	56796.9	59.9118				3.60166				6.07883
BMP9 0.05nM 1	0.516	0.498	0.507	1.8915	5	9.4575	3	28.3725	67265.6	42.1798	53.2112	15.0616	3	2.53568	3.19885	0.905446	3	4.27969	5.39897	1.5282
BMP9 0.05nM 2	0.651	0.541	0.596	2.29385	5	11.4693	3	34.4078	45390.6	75.8037				4.55702				7.69127
BMP9 0.05nM 3	0.457	0.463	0.46	1.67902	5	8.39512	3	25.1854	60468.8	41.6502				2.50384				4.22595
BMP9 0.1nM 1	2.453	2.401	2.427	10.5714	10	105.714	3	317.143	53593.8	591.753	267.234	216.346	3	35.5739	16.065	13.0059	3	60.0411	27.1143	21.9511
BMP9 0.1nM 2	0.717	0.688	0.7025	2.77532	10	27.7532	3	83.2595	55781.2	149.261				8.97296				15.1444
BMP9 0.1nM 3	0.395	0.373	0.384	1.33544	10	13.3544	3	40.0633	66015.6	60.6876				3.6483				6.15754
BMP9 0.5nM 1	0.389	0.407	0.398	1.39873	100	139.873	3	419.62	87265.6	480.854	440.942	44.4458	3	28.907	26.5077	2.67191	3	48.7889	44.7393	4.50961
BMP9 0.5nM 2	0.329	0.332	0.3305	1.09358	100	109.358	3	328.074	87656.2	374.274				22.4998				37.9749
BMP9 0.5nM 3	0.295	0.379	0.337	1.12297	100	112.297	3	336.89	72031.2	467.699				28.1162				47.4542
BMP9 1nM 1	0.552	0.526	0.539	2.03617	100	203.617	3	610.85	75468.8	809.408	833.233	18.7644	3	48.6584	50.0906	1.12804	3	82.1249	84.5423	1.90389
BMP9 1nM 2	0.472	0.473	0.4725	1.73553	100	173.553	3	520.66	62812.5	828.912				49.8308				84.1038
BMP9 1nM 3	0.557	0.558	0.5575	2.1198	100	211.98	3	635.94	73828.1	861.379				51.7827				87.3981
BMP9 5nM 1	1.063	1.407	1.235	5.18264	100	518.264	3	1554.79	74843.8	2077.38	1889.32	935.715	3	124.884	155.767	30.8828	3	210.778	262.901	52.1236
BMP9 5nM 2	0.418	0.405	0.4115	1.45976	100	145.976	3	437.929	90156.2	485.745					29.201				49.2851
BMP9 5nM 3	1.398	1.394	1.396	5.91049	100	591.049	3	1773.15	57109.4	3104.83				186.65				315.025
CTX (10% FBS)
	Valeur 1	Valeur 2	Moyenne	ng ALP	dilution	ng ALP		Nbre cellules/cm2	Nbre cellules/cm2	ng ALP par 100 000 cellules/cm2	moyenne	écart moyen	# réplicats	FOLD Change P/R Norm				FOLD par rapport a lui meme
CTL 1			#DIV/0!	#DIV/0!	5	#DIV/0!				#DIV/0!	#DIV/0!	#DIV/0!	3	#DIV/0!	#DIV/0!	#DIV/0!	3	#DIV/0!	#DIV/0!	#DIV/0!
CTL 2			#DIV/0!	#DIV/0!	5	#DIV/0!				#DIV/0!				#DIV/0!				#DIV/0!
CTL 3			#DIV/0!	#DIV/0!	5	#DIV/0!				#DIV/0!				#DIV/0!				#DIV/0!
CTL 4			#DIV/0!	#DIV/0!	5	#DIV/0!				#DIV/0!	#DIV/0!	#DIV/0!	3	#DIV/0!	#DIV/0!	#DIV/0!		#DIV/0!	#DIV/0!	#DIV/0!
CTL 5			#DIV/0!	#DIV/0!	5	#DIV/0!				#DIV/0!				#DIV/0!				#DIV/0!
CTL 6			#DIV/0!	#DIV/0!	5	#DIV/0!				#DIV/0!				#DIV/0!				#DIV/0!
BMP9 0.01nM 1			#DIV/0!	#DIV/0!	5	#DIV/0!				#DIV/0!	#DIV/0!	#DIV/0!	3	#DIV/0!	#DIV/0!	#DIV/0!	3	#DIV/0!	#DIV/0!	#DIV/0!
BMP9 0.01nM 2			#DIV/0!	#DIV/0!	5	#DIV/0!				#DIV/0!				#DIV/0!				#DIV/0!
BMP9 0.01nM 3			#DIV/0!	#DIV/0!	5	#DIV/0!				#DIV/0!				#DIV/0!				#DIV/0!
BMP9 0.05nM 1			#DIV/0!	#DIV/0!	10	#DIV/0!				#DIV/0!	#DIV/0!	#DIV/0!	3	#DIV/0!	#DIV/0!	#DIV/0!	3	#DIV/0!	#DIV/0!	#DIV/0!
BMP9 0.05nM 2			#DIV/0!	#DIV/0!	10	#DIV/0!				#DIV/0!				#DIV/0!				#DIV/0!
BMP9 0.05nM 3			#DIV/0!	#DIV/0!	10	#DIV/0!				#DIV/0!				#DIV/0!				#DIV/0!
BMP9 0.1nM 1			#DIV/0!	#DIV/0!	10	#DIV/0!				#DIV/0!	#DIV/0!	#DIV/0!	3	#DIV/0!	#DIV/0!	#DIV/0!	3	#DIV/0!	#DIV/0!	#DIV/0!
BMP9 0.1nM 2			#DIV/0!	#DIV/0!	10	#DIV/0!				#DIV/0!				#DIV/0!				#DIV/0!
BMP9 0.1nM 3			#DIV/0!	#DIV/0!	10	#DIV/0!				#DIV/0!				#DIV/0!				#DIV/0!
BMP9 0.5nM 1			#DIV/0!	#DIV/0!	100	#DIV/0!				#DIV/0!	#DIV/0!	#DIV/0!	3	#DIV/0!	#DIV/0!	#DIV/0!	3	#DIV/0!	#DIV/0!	#DIV/0!
BMP9 0.5nM 2			#DIV/0!	#DIV/0!	100	#DIV/0!				#DIV/0!				#DIV/0!				#DIV/0!
BMP9 0.5nM 3			#DIV/0!	#DIV/0!	100	#DIV/0!				#DIV/0!				#DIV/0!				#DIV/0!
BMP9 1nM 1			#DIV/0!	#DIV/0!	100	#DIV/0!				#DIV/0!	#DIV/0!	#DIV/0!	3		#DIV/0!	#DIV/0!	3		#DIV/0!	#DIV/0!
BMP9 1nM 2			#DIV/0!	#DIV/0!	100	#DIV/0!				#DIV/0!				#DIV/0!				#DIV/0!
BMP9 1nM 3			#DIV/0!	#DIV/0!	100	#DIV/0!				#DIV/0!				#DIV/0!				#DIV/0!
BMP9 5nM 1			#DIV/0!	#DIV/0!	100	#DIV/0!				#DIV/0!	#DIV/0!	#DIV/0!	3	#DIV/0!	#DIV/0!	#DIV/0!	3	#DIV/0!	#DIV/0!	#DIV/0!
BMP9 5nM 2			#DIV/0!	#DIV/0!	100	#DIV/0!				#DIV/0!				#DIV/0!				#DIV/0!
BMP9 5nM 3			#DIV/0!	#DIV/0!	100	#DIV/0!				#DIV/0!				#DIV/0!				#DIV/0!

## Sheet: 15 mai
Normoxie 5% HS
	Valeur 1	Valeur 2	Moyenne	ng ALP	dilution	ng ALP	Dilution (vol total lysat)	ng ALP lysat total	Nbre cellules/cm2	ng ALP par 100 000 cellules/cm2	moyenne	écart moyen	# réplicats	FOLD Change P/R Norm
CTL 1	0.136	0.14	0.138	0.311451	5	1.55726	3	4.67177	91015.6	5.13293	5.25207	1.0665	6	0.977315	1	0.139534	6
CTL 2	0.113	0.119	0.116	0.202863	5	1.01431	3	3.04294	74531.2	4.08277				0.777364
CTL 3	0.13	0.129	0.1295	0.269497	5	1.34748	3	4.04245	64609.4	6.25675				1.19129						0.579
CTL 4	0.134	0.121	0.1275	0.259625	5	1.29812	3	3.89437	116562	3.34102				0.636133						0.569
CTL 5	0.13	0.129	0.1295	0.269497	5	1.34748	3	4.04245	63046.9	6.41181				1.22082						0.484
CTL 6	0.133	0.126	0.1295	0.269497	5	1.34748	3	4.04245	64296.9	6.28716				1.19708						0.488
BMP9 0.01nM 1	0.198	0.198	0.198	0.607601	5	3.03801	3	9.11402	61875	14.7297	12.7872	3.18569	3	2.80455	2.4347	0.606559	3			0.416
BMP9 0.01nM 2	0.226	0.179	0.2025	0.629812	5	3.14906	3	9.44719	60468.8	15.6233				2.97468						0.406
BMP9 0.01nM 3	0.171	0.173	0.172	0.479269	5	2.39635	3	7.18904	89765.6	8.00868				1.52486
BMP9 0.05nM 1	0.256	0.276	0.266	0.943238	10	9.43238	3	28.2971	76328.1	37.073	34.8631	1.4733	3	7.05874	6.63796	0.280517	3
BMP9 0.05nM 2	0.246	0.258	0.252	0.874136	10	8.74136	3	26.2241	75312.5	34.8204				6.62983
BMP9 0.05nM 3	0.261	0.269	0.265	0.938302	10	9.38302	3	28.1491	86093.8	32.6958				6.22532
BMP9 0.1nM 1	0.435	0.455	0.445	1.82675	10	18.2675	3	54.8026	73750	74.3086	69.1879	4.5803	3	14.1484	13.1734	0.872093	3
BMP9 0.1nM 2	0.399	0.417	0.408	1.64413	10	16.4413	3	49.3238	69531.2	70.9376				13.5066
BMP9 0.1nM 3	0.428	0.455	0.4415	1.80948	10	18.0948	3	54.2843	87109.4	62.3174				11.8653
BMP9 0.5nM 1	0.28	0.25	0.265	0.938302	50	46.9151	3	140.745	61250	229.788	157.427	48.2406	3	43.7519	29.9743	9.18506	3
BMP9 0.5nM 2	0.211	0.2	0.2055	0.64462	50	32.231	3	96.693	85781.2	112.72				21.4621
BMP9 0.5nM 3	0.212	0.224	0.218	0.706318	50	35.3159	3	105.948	81640.6	129.773				24.7089
BMP9 1nM 1	0.336	0.322	0.329	1.2542	50	62.7098	3	188.129	63125	298.027	286.467	16.7714	3	56.7446	54.5435	3.19329	3
BMP9 1nM 2	0.372	0.349	0.3605	1.40967	50	70.4837	3	211.451	70468.8	300.064				57.1324
BMP9 1nM 3	0.339	0.354	0.3465	1.34057	50	67.0286	3	201.086	76953.1	261.31				49.7536
BMP9 5nM 1	0.393	0.391	0.392	1.56515	50	78.2577	3	234.773	64843.8	362.059	345.613	41.357	3	68.9365	65.805	7.87442	3
BMP9 5nM 2	0.396	0.378	0.387	1.54047	50	77.0237	3	231.071	81484.4	283.577				53.9934
BMP9 5nM 3	0.438	0.402	0.42	1.70336	50	85.1678	3	255.503	65312.5	391.201				74.4851
Transitoire 5%HS
	Valeur 1	Valeur 2	Moyenne	ng ALP	dilution	ng ALP	Dilution (vol total lysat)	ng ALP lysat total	Nbre cellules/cm2	ng ALP par 100 000 cellules/cm2	moyenne	écart moyen	# réplicats	FOLD Change P/R Norm				FOLD par rapport a lui meme
CTL 1	0.112	0.11	0.111	0.178184	5	0.890918	3	2.67275	53671.9	4.9798	7.93481	2.30045	6	0.389436	0.620526	0.179902	6	0.62759	1	0.289918
CTL 2	0.118	0.112	0.115	0.197927	5	0.989635	3	2.9689	30781.2	9.64517				0.754282				1.21555
CTL 3	0.109	0.112	0.1105	0.175716	5	0.878578	3	2.63574	27343.8	9.63926				0.75382				1.21481
CTL 4	0.12	0.121	0.1205	0.225074	5	1.12537	3	3.37611	54765.6	6.16465				0.482095				0.776913
CTL 5	0.113	0.113	0.113	0.188055	5	0.940276	3	2.82083	48984.4	5.75863				0.450343				0.725743
CTL 6	0.126	0.126	0.126	0.252221	5	1.26111	3	3.78332	33125	11.4213				0.893183				1.4394
BMP9 0.01nM 1	0.134	0.137	0.1355	0.299112	5	1.49556	3	4.48667	56406.2	7.95421	7.75889	0.674992	3	0.622044	0.606769	0.0527865	3	1.00245	0.97783	0.0850672
BMP9 0.01nM 2	0.128	0.132	0.13	0.271964	5	1.35982	3	4.07947	60468.8	6.74641				0.52759				0.850229
BMP9 0.01nM 3	0.139	0.146	0.1425	0.333662	5	1.66831	3	5.00494	58359.4	8.57606				0.670674				1.08082
BMP9 0.05nM 1	0.192	0.198	0.195	0.592794	10	5.92794	3	17.7838	44218.8	40.2178	42.1446	12.5523	3	3.14516	3.29583	0.981629	3	5.06853	5.31135	1.58193
BMP9 0.05nM 2	0.19	0.195	0.1925	0.580454	10	5.80454	3	17.4136	68984.4	25.2429				1.97407				3.18128
BMP9 0.05nM 3	0.233	0.243	0.238	0.805035	10	8.05035	3	24.151	39609.4	60.973				4.76828				7.68425
BMP9 0.1nM 1	0.226	0.236	0.231	0.770484	10	7.70484	3	23.1145	69921.9	33.0576	39.9442	4.59105	3	2.58521	3.12376	0.359034	3	4.16615	5.03405	0.578596
BMP9 0.1nM 2	0.258	0.272	0.265	0.938302	10	9.38302	3	28.1491	64765.6	43.463				3.39894				5.47751
BMP9 0.1nM 3	0.317	0.304	0.3105	1.16288	10	11.6288	3	34.8865	80546.9	43.312				3.38713				5.45848
BMP9 0.5nM 1	0.178	0.188	0.183	0.533564	50	26.6782	3	80.0346	102734	77.9044	103.137	20.4758	3	6.09236	8.06562	1.60127	3	9.81805	12.998	2.58051
BMP9 0.5nM 2	0.169	0.163	0.166	0.449654	50	22.4827	3	67.4482	50390.6	133.851				10.4675				16.8688
BMP9 0.5nM 3	0.178	0.195	0.1865	0.550839	50	27.542	3	82.6259	84609.4	97.6557				7.63698				12.3073
BMP9 1nM 1	0.269	0.267	0.268	0.95311	50	47.6555	3	142.966	92187.5	155.082	173.071	45.9867	3	12.1279	13.5347	3.5963	3	19.5445	21.8116	5.79557
BMP9 1nM 2	0.307	0.324	0.3155	1.18756	50	59.3781	3	178.134	73593.8	242.051				18.9291				30.5049
BMP9 1nM 3	0.242	0.235	0.2385	0.807502	50	40.3751	3	121.125	99218.8	122.079				9.54696				15.3853
BMP9 5nM 1	0.322	0.343	0.3325	1.27147	50	63.5735	3	190.721	91328.1	208.83	240.991	21.4409	3	16.3312	18.8463	1.67674	3	26.3182	30.3714	2.70213
BMP9 5nM 2	0.336	0.334	0.335	1.28381	50	64.1905	3	192.572	77500	248.479				19.4319				31.3151
BMP9 5nM 3	0.301	0.322	0.3115	1.16782	50	58.3909	3	175.173	65937.5	265.665				20.7758				33.4809

## Sheet: 26 mai
Normoxie
	Valeur 1	Valeur 2	Moyenne	ng ALP	dilution	ng ALP	Dilution (vol total lysat)	ng ALP lysat total	Nbre cellules/cm2	ng ALP par 100 000 cellules/cm2	moyenne	écart moyen	# réplicats	FOLD Change P/R Norm
CTL 1	0.341	0.291	0.316	0.642077	5	3.21038	3	9.63115		#DIV/0!	#DIV/0!	#DIV/0!	6	#DIV/0!	#DIV/0!	#DIV/0!	6
CTL 2	0.303	0.394	0.3485	0.730874	5	3.65437	3	10.9631		#DIV/0!				#DIV/0!
CTL 3	0.32	0.246	0.283	0.551913	5	2.75956	3	8.27869		#DIV/0!				#DIV/0!						0.579
CTL 4	0.35	0.168	0.259	0.486339	5	2.43169	3	7.29508		#DIV/0!				#DIV/0!						0.569
CTL 5	0.28	0.165	0.2225	0.386612	5	1.93306	3	5.79918		#DIV/0!				#DIV/0!						0.484
CTL 6	0.282	0.168	0.225	0.393443	5	1.96721	3	5.90164		#DIV/0!				#DIV/0!						0.488
BMP9 0.01nM 1	0.447	0.198	0.3225	0.659836	5	3.29918	3	9.89754		#DIV/0!	#DIV/0!	#DIV/0!	3	#DIV/0!	#DIV/0!	#DIV/0!	3			0.416
BMP9 0.01nM 2	0.433	0.194	0.3135	0.635246	5	3.17623	3	9.52869		#DIV/0!				#DIV/0!						0.406
BMP9 0.01nM 3	0.398	0.112	0.255	0.47541	5	2.37705	3	7.13115		#DIV/0!				#DIV/0!
BMP9 0.05nM 1	0.533	0.29	0.4115	0.903005	10	9.03005	3	27.0902		#DIV/0!	#DIV/0!	#DIV/0!	3	#DIV/0!	#DIV/0!	#DIV/0!	3
BMP9 0.05nM 2	0.403	0.486	0.4445	0.993169	10	9.93169	3	29.7951		#DIV/0!				#DIV/0!
BMP9 0.05nM 3	0.511	0.272	0.3915	0.848361	10	8.48361	3	25.4508		#DIV/0!				#DIV/0!
BMP9 0.1nM 1	0.726	0.167	0.4465	0.998634	10	9.98634	3	29.959		#DIV/0!	#DIV/0!	#DIV/0!	3	#DIV/0!	#DIV/0!	#DIV/0!	3
BMP9 0.1nM 2	0.817	0.188	0.5025	1.15164	10	11.5164	3	34.5492		#DIV/0!				#DIV/0!
BMP9 0.1nM 3	0.604	0.188	0.396	0.860656	10	8.60656	3	25.8197		#DIV/0!				#DIV/0!
BMP9 0.5nM 1	0.328	0.182	0.255	0.47541	50	23.7705	3	71.3115		#DIV/0!	#DIV/0!	#DIV/0!	3	#DIV/0!	#DIV/0!	#DIV/0!	3
BMP9 0.5nM 2	0.237	0.143	0.19	0.297814	50	14.8907	3	44.6721		#DIV/0!				#DIV/0!
BMP9 0.5nM 3	0.342	0.114	0.228	0.401639	50	20.082	3	60.2459		#DIV/0!				#DIV/0!
BMP9 1nM 1	0.711	0.289	0.5	1.14481	50	57.2404	3	171.721		#DIV/0!	#DIV/0!	#DIV/0!	3	#DIV/0!	#DIV/0!	#DIV/0!	3
BMP9 1nM 2	0.611	0.412	0.5115	1.17623	50	58.8115	3	176.434		#DIV/0!				#DIV/0!
BMP9 1nM 3	0.852	0.544	0.698	1.68579	50	84.2896	3	252.869		#DIV/0!				#DIV/0!
BMP9 5nM 1	0.741	0.148	0.4445	0.993169	50	49.6585	3	148.975		#DIV/0!	#DIV/0!	#DIV/0!	3	#DIV/0!	#DIV/0!	#DIV/0!	3
BMP9 5nM 2	0.739	0.187	0.463	1.04372	50	52.1858	3	156.557		#DIV/0!				#DIV/0!
BMP9 5nM 3	0.94	0.333	0.6365	1.51776	50	75.888	3	227.664		#DIV/0!				#DIV/0!
Transitoire
	Valeur 1	Valeur 2	Moyenne	ng ALP	dilution	ng ALP	Dilution (vol total lysat)	ng ALP lysat total	Nbre cellules/cm2	ng ALP par 100 000 cellules/cm2	moyenne	écart moyen	# réplicats	FOLD Change P/R Norm				FOLD par rapport a lui meme
CTL 1	0.167	0.186	0.1765	0.260929	5	1.30464	3	3.91393		#DIV/0!	#DIV/0!	#DIV/0!	6	#DIV/0!	#DIV/0!	#DIV/0!	6	#DIV/0!	#DIV/0!	#DIV/0!
CTL 2	0.165	0.146	0.1555	0.203552	5	1.01776	3	3.05328		#DIV/0!				#DIV/0!				#DIV/0!
CTL 3	0.166	0.112	0.139	0.15847	5	0.79235	3	2.37705		#DIV/0!				#DIV/0!				#DIV/0!
CTL 4	0.178	0.31	0.244	0.445355	5	2.22678	3	6.68033		#DIV/0!				#DIV/0!				#DIV/0!
CTL 5	0.172	0.514	0.343	0.715847	5	3.57923	3	10.7377		#DIV/0!				#DIV/0!				#DIV/0!
CTL 6	0.17	0.434	0.302	0.603825	5	3.01913	3	9.05738		#DIV/0!				#DIV/0!				#DIV/0!
BMP9 0.01nM 1	0.19	0.174	0.182	0.275956	5	1.37978	3	4.13934		#DIV/0!	#DIV/0!	#DIV/0!	3	#DIV/0!	#DIV/0!	#DIV/0!	3	#DIV/0!	#DIV/0!	#DIV/0!
BMP9 0.01nM 2	0.179	0.214	0.1965	0.315574	5	1.57787	3	4.73361		#DIV/0!				#DIV/0!				#DIV/0!
BMP9 0.01nM 3	0.164	0.321	0.2425	0.441257	5	2.20628	3	6.61885		#DIV/0!				#DIV/0!				#DIV/0!
BMP9 0.05nM 1	0.202	0.176	0.189	0.295082	10	2.95082	3	8.85246		#DIV/0!	#DIV/0!	#DIV/0!	3	#DIV/0!	#DIV/0!	#DIV/0!	3	#DIV/0!	#DIV/0!	#DIV/0!
BMP9 0.05nM 2	0.203	0.172	0.1875	0.290984	10	2.90984	3	8.72951		#DIV/0!				#DIV/0!				#DIV/0!
BMP9 0.05nM 3	0.227	0.119	0.173	0.251366	10	2.51366	3	7.54098		#DIV/0!				#DIV/0!				#DIV/0!
BMP9 0.1nM 1	0.444	0.261	0.3525	0.741803	10	7.41803	3	22.2541		#DIV/0!	#DIV/0!	#DIV/0!	3	#DIV/0!	#DIV/0!	#DIV/0!	3	#DIV/0!	#DIV/0!	#DIV/0!
BMP9 0.1nM 2	0.363	0.717	0.54	1.2541	10	12.541	3	37.623		#DIV/0!				#DIV/0!				#DIV/0!
BMP9 0.1nM 3	0.348	0.54	0.444	0.991803	10	9.91803	3	29.7541		#DIV/0!				#DIV/0!				#DIV/0!
BMP9 0.5nM 1	0.204	0.177	0.1905	0.29918	50	14.959	3	44.877		#DIV/0!	#DIV/0!	#DIV/0!	3	#DIV/0!	#DIV/0!	#DIV/0!	3	#DIV/0!	#DIV/0!	#DIV/0!
BMP9 0.5nM 2	0.17	0.437	0.3035	0.607923	50	30.3962	3	91.1885		#DIV/0!				#DIV/0!				#DIV/0!
BMP9 0.5nM 3	0.2	0.349	0.2745	0.528689	50	26.4344	3	79.3033		#DIV/0!				#DIV/0!				#DIV/0!
BMP9 1nM 1	0.341	0.179	0.26	0.489071	50	24.4536	3	73.3607		#DIV/0!	#DIV/0!	#DIV/0!	3	#DIV/0!	#DIV/0!	#DIV/0!	3	#DIV/0!	#DIV/0!	#DIV/0!
BMP9 1nM 2	0.324	0.216	0.27	0.516393	50	25.8197	3	77.459		#DIV/0!				#DIV/0!				#DIV/0!
BMP9 1nM 3	0.362	0.133	0.2475	0.454918	50	22.7459	3	68.2377		#DIV/0!				#DIV/0!				#DIV/0!
BMP9 5nM 1	0.362	0.269	0.3155	0.64071	50	32.0355	3	96.1066		#DIV/0!	#DIV/0!	#DIV/0!	3	#DIV/0!	#DIV/0!	#DIV/0!	3	#DIV/0!	#DIV/0!	#DIV/0!
BMP9 5nM 2	0.376	0.82	0.598	1.41257	50	70.6284	3	211.885		#DIV/0!				#DIV/0!				#DIV/0!
BMP9 5nM 3	0.414	0.759	0.5865	1.38115	50	69.0574	3	207.172		#DIV/0!				#DIV/0!				#DIV/0!
Hypoxie
	Valeur 1	Valeur 2	Moyenne	ng ALP	dilution	ng ALP	Dilution (vol total lysat)	ng ALP lysat total	Nbre cellules/cm2	ng ALP par 100 000 cellules/cm2	moyenne	écart moyen	# réplicats	FOLD Change P/R Norm				FOLD par rapport a lui meme
CTL 1	0.21	0.175	0.1925	0.304645	5	1.52322	3	4.56967		#DIV/0!	#DIV/0!	#DIV/0!	6	#DIV/0!	#DIV/0!	#DIV/0!	6	#DIV/0!	#DIV/0!	#DIV/0!
CTL 2	0.181	0.351	0.266	0.505464	5	2.52732	3	7.58197		#DIV/0!				#DIV/0!				#DIV/0!
CTL 3	0.179	0.366	0.2725	0.523224	5	2.61612	3	7.84836		#DIV/0!				#DIV/0!				#DIV/0!
CTL 4	0.175	0.222	0.1985	0.321038	5	1.60519	3	4.81557		#DIV/0!				#DIV/0!				#DIV/0!
CTL 5	0.179	0.253	0.216	0.368852	5	1.84426	3	5.53279		#DIV/0!				#DIV/0!				#DIV/0!
CTL 6	0.243	0.174	0.2085	0.348361	5	1.7418	3	5.22541		#DIV/0!				#DIV/0!				#DIV/0!
BMP9 0.01nM 1	0.214	0.41	0.312	0.631148	5	3.15574	3	9.46721		#DIV/0!	#DIV/0!	#DIV/0!	3	#DIV/0!	#DIV/0!	#DIV/0!	3	#DIV/0!	#DIV/0!	#DIV/0!
BMP9 0.01nM 2	0.171	0.612	0.3915	0.848361	5	4.2418	3	12.7254		#DIV/0!				#DIV/0!				#DIV/0!
BMP9 0.01nM 3	0.19	0.67	0.43	0.953552	5	4.76776	3	14.3033		#DIV/0!				#DIV/0!				#DIV/0!
BMP9 0.05nM 1	0.141	0.168	0.1545	0.20082	10	2.0082	3	6.02459		#DIV/0!	#DIV/0!	#DIV/0!	3	#DIV/0!	#DIV/0!	#DIV/0!	3	#DIV/0!	#DIV/0!	#DIV/0!
BMP9 0.05nM 2	0.149	0.33	0.2395	0.43306	10	4.3306	3	12.9918		#DIV/0!				#DIV/0!				#DIV/0!
BMP9 0.05nM 3	0.159	0.372	0.2655	0.504098	10	5.04098	3	15.123		#DIV/0!				#DIV/0!				#DIV/0!
BMP9 0.1nM 1	0.213	0.226	0.2195	0.378415	10	3.78415	3	11.3525		#DIV/0!	#DIV/0!	#DIV/0!	3	#DIV/0!	#DIV/0!	#DIV/0!	3	#DIV/0!	#DIV/0!	#DIV/0!
BMP9 0.1nM 2	0.265	0.184	0.2245	0.392077	10	3.92077	3	11.7623		#DIV/0!				#DIV/0!				#DIV/0!
BMP9 0.1nM 3	0.19	0.151	0.1705	0.244536	10	2.44536	3	7.33607		#DIV/0!				#DIV/0!				#DIV/0!
BMP9 0.5nM 1	0.12	0.367	0.2435	0.443989	50	22.1995	3	66.5984		#DIV/0!	#DIV/0!	#DIV/0!	3	#DIV/0!	#DIV/0!	#DIV/0!	3	#DIV/0!	#DIV/0!	#DIV/0!
BMP9 0.5nM 2	0.113	0.271	0.192	0.303279	50	15.1639	3	45.4918		#DIV/0!				#DIV/0!				#DIV/0!
BMP9 0.5nM 3	0.116	0.781	0.4485	1.0041	50	50.2049	3	150.615		#DIV/0!				#DIV/0!				#DIV/0!
BMP9 1nM 1	0.111	0.171	0.141	0.163934	50	8.19672	3	24.5902		#DIV/0!	#DIV/0!	#DIV/0!	3	#DIV/0!	#DIV/0!	#DIV/0!	3	#DIV/0!	#DIV/0!	#DIV/0!
BMP9 1nM 2	0.12	0.192	0.156	0.204918	50	10.2459	3	30.7377		#DIV/0!				#DIV/0!				#DIV/0!
BMP9 1nM 3	0.132	0.365	0.2485	0.45765	50	22.8825	3	68.6475		#DIV/0!				#DIV/0!				#DIV/0!
BMP9 5nM 1	0.164	0.171	0.1675	0.236339	50	11.8169	3	35.4508		#DIV/0!	#DIV/0!	#DIV/0!	3	#DIV/0!	#DIV/0!	#DIV/0!	3	#DIV/0!	#DIV/0!	#DIV/0!
BMP9 5nM 2	0.155	0.117	0.136	0.150273	50	7.51366	3	22.541		#DIV/0!				#DIV/0!				#DIV/0!
BMP9 5nM 3	0.161	0.166	0.1635	0.22541	50	11.2705	3	33.8115		#DIV/0!				#DIV/0!				#DIV/0!
Normoxie 5% HS
	Valeur 1	Valeur 2	Moyenne	ng ALP	dilution	ng ALP	Dilution (vol total lysat)	ng ALP lysat total	Nbre cellules/cm2	ng ALP par 100 000 cellules/cm2	moyenne	écart moyen	# réplicats	FOLD Change P/R Norm				FOLD par rapport a lui meme
CTL 1	0.143	0.133	0.138	0.242424	5	1.21212	3	3.63636		#DIV/0!	#DIV/0!	#DIV/0!	6	#DIV/0!	#DIV/0!	#DIV/0!	6	#DIV/0!	#DIV/0!	#DIV/0!
CTL 2	0.139	0.136	0.1375	0.240506	5	1.20253	3	3.60759		#DIV/0!				#DIV/0!				#DIV/0!
CTL 3	0.134	0.134	0.134	0.227081	5	1.1354	3	3.40621		#DIV/0!				#DIV/0!				#DIV/0!
CTL 4	0.155	0.155	0.155	0.307633	5	1.53817	3	4.6145		#DIV/0!				#DIV/0!				#DIV/0!
CTL 5	0.151	0.145	0.148	0.280783	5	1.40391	3	4.21174		#DIV/0!				#DIV/0!				#DIV/0!
CTL 6	0.145	0.148	0.1465	0.275029	5	1.37514	3	4.12543		#DIV/0!				#DIV/0!				#DIV/0!
BMP9 0.01nM 1	0.15	0.15	0.15	0.288454	10	2.88454	3	8.65362		#DIV/0!	#DIV/0!	#DIV/0!	3	#DIV/0!	#DIV/0!	#DIV/0!	3	#DIV/0!	#DIV/0!	#DIV/0!
BMP9 0.01nM 2	0.186	0.173	0.1795	0.401611	10	4.01611	3	12.0483		#DIV/0!				#DIV/0!				#DIV/0!
BMP9 0.01nM 3	0.158	0.158	0.158	0.319141	10	3.19141	3	9.57422		#DIV/0!				#DIV/0!				#DIV/0!
BMP9 0.05nM 1	0.189	0.187	0.188	0.434216	5	2.17108	3	6.51323		#DIV/0!	#DIV/0!	#DIV/0!	3	#DIV/0!	#DIV/0!	#DIV/0!	3	#DIV/0!	#DIV/0!	#DIV/0!
BMP9 0.05nM 2	0.173	0.176	0.1745	0.382432	5	1.91216	3	5.73648		#DIV/0!				#DIV/0!				#DIV/0!
BMP9 0.05nM 3	0.172	0.174	0.173	0.376678	5	1.88339	3	5.65017		#DIV/0!				#DIV/0!				#DIV/0!
BMP9 0.1nM 1	0.29	0.296	0.293	0.836977	10	8.36977	3	25.1093		#DIV/0!	#DIV/0!	#DIV/0!	3	#DIV/0!	#DIV/0!	#DIV/0!	3	#DIV/0!	#DIV/0!	#DIV/0!
BMP9 0.1nM 2	0.258	0.27	0.264	0.725738	10	7.25738	3	21.7722		#DIV/0!				#DIV/0!				#DIV/0!
BMP9 0.1nM 3	0.289	0.291	0.29	0.82547	10	8.2547	3	24.7641		#DIV/0!				#DIV/0!				#DIV/0!
BMP9 0.5nM 1	0.159	0.15	0.1545	0.305715	100	30.5715	3	91.7146		#DIV/0!	#DIV/0!	#DIV/0!	3	#DIV/0!	#DIV/0!	#DIV/0!	3	#DIV/0!	#DIV/0!	#DIV/0!
BMP9 0.5nM 2	0.137	0.134	0.1355	0.232835	100	23.2835	3	69.8504		#DIV/0!				#DIV/0!				#DIV/0!
BMP9 0.5nM 3	0.157	0.156	0.1565	0.313387	100	31.3387	3	94.0161		#DIV/0!				#DIV/0!				#DIV/0!
BMP9 1nM 1	0.215	0.212	0.2135	0.532029	100	53.2029	3	159.609		#DIV/0!	#DIV/0!	#DIV/0!	3	#DIV/0!	#DIV/0!	#DIV/0!	3	#DIV/0!	#DIV/0!	#DIV/0!
BMP9 1nM 2	0.236	0.234	0.235	0.614499	100	61.4499	3	184.35		#DIV/0!				#DIV/0!				#DIV/0!
BMP9 1nM 3	0.195	0.195	0.195	0.461066	100	46.1066	3	138.32		#DIV/0!				#DIV/0!				#DIV/0!
BMP9 5nM 1	0.258	0.295	0.2765	0.773686	100	77.3686	3	232.106		#DIV/0!	#DIV/0!	#DIV/0!	3	#DIV/0!	#DIV/0!	#DIV/0!	3	#DIV/0!	#DIV/0!	#DIV/0!
BMP9 5nM 2	0.269	0.253	0.261	0.714231	100	71.4231	3	214.269		#DIV/0!				#DIV/0!				#DIV/0!
BMP9 5nM 3	0.27	0.268	0.269	0.744918	100	74.4918	3	223.475		#DIV/0!				#DIV/0!				#DIV/0!
Transitoire 5% HS
	Valeur 1	Valeur 2	Moyenne	ng ALP	dilution	ng ALP	Dilution (vol total lysat)	ng ALP lysat total	Nbre cellules/cm2	ng ALP par 100 000 cellules/cm2	moyenne	écart moyen	# réplicats	FOLD Change P/R Norm				FOLD par rapport a lui meme
CTL 1	0.14	0.137	0.1385	0.244342	5	1.22171	3	3.66513		#DIV/0!	#DIV/0!	#DIV/0!	3	#DIV/0!	#DIV/0!	#DIV/0!	3	#DIV/0!	#DIV/0!	#DIV/0!
CTL 2	0.141	0.137	0.139	0.24626	5	1.2313	3	3.6939		#DIV/0!				#DIV/0!				#DIV/0!
CTL 3	0.146	0.145	0.1455	0.271193	5	1.35596	3	4.06789		#DIV/0!				#DIV/0!				#DIV/0!
CTL 4	0.128	0.127	0.1275	0.202148	5	1.01074	3	3.03222		#DIV/0!	#DIV/0!	#DIV/0!	3	#DIV/0!	#DIV/0!	#DIV/0!		#DIV/0!	#DIV/0!	#DIV/0!
CTL 5	0.125	0.126	0.1255	0.194476	5	0.972382	3	2.91715		#DIV/0!				#DIV/0!				#DIV/0!
CTL 6	0.147	0.147	0.147	0.276947	5	1.38473	3	4.1542		#DIV/0!				#DIV/0!				#DIV/0!
BMP9 0.01nM 1	0.151	0.15	0.1505	0.290372	5	1.45186	3	4.35558		#DIV/0!	#DIV/0!	#DIV/0!	3	#DIV/0!	#DIV/0!	#DIV/0!	3	#DIV/0!	#DIV/0!	#DIV/0!
BMP9 0.01nM 2	0.143	0.142	0.1425	0.259685	5	1.29843	3	3.89528		#DIV/0!				#DIV/0!				#DIV/0!
BMP9 0.01nM 3	0.157	0.154	0.1555	0.309551	5	1.54776	3	4.64327		#DIV/0!				#DIV/0!				#DIV/0!
BMP9 0.05nM 1	0.171	0.169	0.17	0.365171	10	3.65171	3	10.9551		#DIV/0!	#DIV/0!	#DIV/0!	3	#DIV/0!	#DIV/0!	#DIV/0!	3	#DIV/0!	#DIV/0!	#DIV/0!
BMP9 0.05nM 2	0.144	0.145	0.1445	0.267357	10	2.67357	3	8.02071		#DIV/0!				#DIV/0!				#DIV/0!
BMP9 0.05nM 3	0.176	0.175	0.1755	0.386268	10	3.86268	3	11.588		#DIV/0!				#DIV/0!				#DIV/0!
BMP9 0.1nM 1	0.295	0.296	0.2955	0.846567	10	8.46567	3	25.397		#DIV/0!	#DIV/0!	#DIV/0!	3	#DIV/0!	#DIV/0!	#DIV/0!	3	#DIV/0!	#DIV/0!	#DIV/0!
BMP9 0.1nM 2	0.306	0.309	0.3075	0.892597	10	8.92597	3	26.7779		#DIV/0!				#DIV/0!				#DIV/0!
BMP9 0.1nM 3	0.297	0.299	0.298	0.856157	10	8.56157	3	25.6847		#DIV/0!				#DIV/0!				#DIV/0!
BMP9 0.5nM 1	0.167	0.16	0.1635	0.340238	100	34.0238	3	102.071		#DIV/0!	#DIV/0!	#DIV/0!	3	#DIV/0!	#DIV/0!	#DIV/0!	3	#DIV/0!	#DIV/0!	#DIV/0!
BMP9 0.5nM 2	0.157	0.155	0.156	0.311469	100	31.1469	3	93.4407		#DIV/0!				#DIV/0!				#DIV/0!
BMP9 0.5nM 3	0.15	0.151	0.1505	0.290372	100	29.0372	3	87.1116		#DIV/0!				#DIV/0!				#DIV/0!
BMP9 1nM 1	0.265	0.256	0.2605	0.712313	100	71.2313	3	213.694		#DIV/0!	#DIV/0!	#DIV/0!	3		#DIV/0!	#DIV/0!	3		#DIV/0!	#DIV/0!
BMP9 1nM 2	0.238	0.233	0.2355	0.616417	100	61.6417	3	184.925		#DIV/0!				#DIV/0!				#DIV/0!
BMP9 1nM 3	0.219	0.225	0.222	0.564634	100	56.4634	3	169.39		#DIV/0!				#DIV/0!				#DIV/0!
BMP9 5nM 1	0.275	0.276	0.2755	0.76985	100	76.985	3	230.955		#DIV/0!	#DIV/0!	#DIV/0!	3	#DIV/0!	#DIV/0!	#DIV/0!	3	#DIV/0!	#DIV/0!	#DIV/0!
BMP9 5nM 2	0.245	0.249	0.247	0.660529	100	66.0529	3	198.159		#DIV/0!				#DIV/0!				#DIV/0!
BMP9 5nM 3	0.259	0.26	0.2595	0.708477	100	70.8477	3	212.543		#DIV/0!				#DIV/0!				#DIV/0!

## Sheet: 30 mars 2015
Saline
	Valeur 1	Valeur 2	Moyenne	ng ALP	dilution	ng ALP	Dilution lysat	ng ALP puits total	Nbre cellules/cm2	ng ALP par 100 000 cellules/cm2	moyenne	écart moyen	# réplicats	FOLD Change
CTL1	0.234	0.216	0.225	0.535021	2	1.07004	3	3.21012	69937.5	4.58999	5.21164	0.618415	4	0.88072	1	0.11866	4
CTL2	0.211	0.19	0.2005	0.450069	2	0.900139	3	2.70042	58750	4.59645				0.88196
CTL3	0.208	0.196	0.202	0.45527	2	0.910541	3	2.73162	48437.5	5.63948				1.08209
CTL4	0.258	0.237	0.2475	0.613037	2	1.22607	3	3.67822	61093.8	6.02062				1.15523
BMP9 0.01nM 1	0.264	0.241	0.2525	0.630374	2	1.26075	3	3.78225	58250	6.49313	4.74919	1.70109	4	1.24589	0.911267	0.326402	4
BMP9 0.01nM 2	0.272	0.259	0.2655	0.675451	2	1.3509	3	4.0527	63250	6.40744				1.22945
BMP9 0.01nM 3	0.158	0.144	0.151	0.278433	2	0.556865	3	1.6706	61062.5	2.73588				0.524956
BMP9 0.01nM 4	0.164	0.174	0.169	0.340846	2	0.681692	3	2.04508	60859.4	3.36033				0.644775
BMP9 0.05nM 1	0.208	0.219	0.2135	0.495146	2	0.990291	3	2.97087	51250	5.79683	7.12261	1.86196	4	1.11229	1.36667	0.35727	4
BMP9 0.05nM 2	0.184	0.172	0.178	0.372053	2	0.744105	3	2.23232	47250	4.72448				0.906525
BMP9 0.05nM 3	0.27	0.267	0.2685	0.685853	2	1.37171	3	4.11512	41250	9.97604				1.91419
BMP9 0.05nM 4	0.268	0.254	0.261	0.659847	2	1.31969	3	3.95908	49531.2	7.9931				1.5337
BMP9 0.1nM 1	0.566	0.538	0.552	1.66886	2	3.33773	3	10.0132	67750	14.7796	19.5992	2.42101	4	2.83588	3.76066	0.464539	4
BMP9 0.1nM 2	0.63	0.555	0.5925	1.80929	2	3.61859	3	10.8558	49812.5	21.7932				4.18165
BMP9 0.1nM 3	0.677	0.603	0.64	1.97399	2	3.94799	3	11.844	60500	19.5768				3.75636
BMP9 0.1nM 4	0.672	0.639	0.6555	2.02774	2	4.05548	3	12.1664	54687.5	22.2472				4.26875
BMP9 0.5nM 1	0.274	0.255	0.2645	0.671983	20	13.4397	3	40.319	74125	54.3933	76.174	12.0786	4	10.4369	14.6161	2.31762	4
BMP9 0.5nM 2	0.35	0.35	0.35	0.968447	20	19.3689	3	58.1068	60500	96.0443				18.4288
BMP9 0.5nM 3	0.317	0.376	0.3465	0.956311	20	19.1262	3	57.3786	71312.5	80.4608				15.4387
BMP9 0.5nM 4	0.25	0.25	0.25	0.621706	20	12.4341	3	37.3024	50546.9	73.7976				14.1601
BMP9 1nM 1	0.406	0.313	0.3595	1.00139	20	20.0277	3	60.0832	65187.5	92.1698	98.1863	14.0801	4	17.6854	18.8398	2.70166	4
BMP9 1nM 2	0.369	0.351	0.36	1.00312	20	20.0624	3	60.1872	53625	112.237				21.5359
BMP9 1nM 3	0.417	0.418	0.4175	1.2025	20	24.0499	3	72.1498	64250	112.295				21.5471
BMP9 1nM 4	0.312	0.292	0.302	0.802011	20	16.0402	3	48.1207	63281.2	76.0425				14.5909
BMP9 5nM 1	0.257	0.224	0.2405	0.588766	50	29.4383	3	88.3148	75937.5	116.299	141.021	12.3607	4	22.3153	27.0588	2.37175	4
BMP9 5nM 2	0.288	0.32	0.304	0.808946	50	40.4473	3	121.342	82125	147.753				28.3505
BMP9 5nM 3	0.337	0.308	0.3225	0.873093	50	43.6546	3	130.964	89437.5	146.431				28.0969
BMP9 5nM 4	0.297	0.28	0.2885	0.755201	50	37.7601	3	113.28	73750	153.6				29.4726
BMP9 10nM 1	0.229	0.253	0.241	0.590499	50	29.525	3	88.5749	55625	159.236	170.944	25.5732	4	30.5539	32.8005	4.90694	4
BMP9 10nM 2	0.336	0.336	0.336	0.919903	50	45.9951	3	137.985	78875	174.942				33.5676
BMP9 10nM 3	0.313	0.293	0.303	0.805479	50	40.2739	3	120.822	91875	131.507				25.2333
BMP9 10nM 4	0.337	0.36	0.3485	0.963245	50	48.1623	3	144.487	66250	218.093				41.8474
BMP2 0.01nM 1	0.188	0.186	0.187	0.403259	2	0.806519	3	2.41956	69875	3.46269	4.20453	0.690294		0.664416	0.806759	0.132452	4
BMP2 0.01nM 2	0.186	0.178	0.182	0.385922	2	0.771845	3	2.31553	64937.5	3.56579				0.684197
BMP2 0.01nM 3	0.2	0.191	0.1955	0.432732	2	0.865465	3	2.59639	48875	5.31231				1.01932
BMP2 0.01nM 4	0.184	0.179	0.1815	0.384189	2	0.768377	3	2.30513	51484.4	4.47734				0.859105
BMP2 0.05nM 1	0.154	0.15	0.152	0.2819	2	0.5638	3	1.6914	51875	3.26053	4.08262	1.49858		0.625625	0.783366	0.287544	4
BMP2 0.05nM 2	0.165	0.155	0.16	0.309639	2	0.619279	3	1.85784	65562.5	2.83369				0.543723
BMP2 0.05nM 3	0.182	0.172	0.177	0.368585	2	0.737171	3	2.21151	70062.5	3.15648				0.605661
BMP2 0.05nM 4	0.273	0.264	0.2685	0.685853	2	1.37171	3	4.11512	58125	7.07977				1.35845
BMP2 0.1nM 1	0.141	0.136	0.1385	0.23509	2	0.47018	3	1.41054	60375	2.3363	3.97948	1.04424		0.448285	0.763576	0.200366	4
BMP2 0.1nM 2	0.197	0.168	0.1825	0.387656	2	0.775312	3	2.32594	65812.5	3.53419				0.678134
BMP2 0.1nM 3	0.227	0.213	0.22	0.517684	2	1.03537	3	3.1061	66937.5	4.6403				0.890373
BMP2 0.1nM 4	0.274	0.267	0.2705	0.692788	2	1.38558	3	4.15673	76875	5.40712				1.03751
BMP2 0.5nM 1	0.109	0.104	0.1065	0.124133	10	1.24133	3	3.72399	74937.5	4.96947	7.32602	1.46352		0.953533	1.4057	0.280817	4
BMP2 0.5nM 2	0.138	0.134	0.136	0.226422	10	2.26422	3	6.79265	66250	10.2531				1.96734
BMP2 0.5nM 3	0.115	0.108	0.1115	0.14147	10	1.4147	3	4.24411	59000	7.1934				1.38026
BMP2 0.5nM 4	0.114	0.108	0.111	0.139736	10	1.39736	3	4.19209	60859.4	6.88817				1.32169
BMP2 1nM 1	0.193	0.17	0.1815	0.384189	10	3.84189	3	11.5257	69687.5	16.5391	13.1855	1.81153		3.17349	2.53	0.347593	4
BMP2 1nM 2	0.151	0.128	0.1395	0.238558	10	2.38558	3	7.15673	71500	10.0094				1.92059
BMP2 1nM 3	0.172	0.15	0.161	0.313107	10	3.13107	3	9.3932	69812.5	13.4549				2.5817
BMP2 1nM 4	0.142	0.132	0.137	0.229889	10	2.29889	3	6.89667	54140.6	12.7384				2.44423
BMP2 5nM 1	0.418	0.434	0.426	1.23197	10	12.3197	3	36.9591	65250	56.6423	62.1929	13.1145		10.8684	11.9335	2.51639	4
BMP2 5nM 2	0.573	0.485	0.529	1.58911	10	15.8911	3	47.6734	55312.5	86.1891				16.5378
BMP2 5nM 3	0.426	0.331	0.3785	1.06727	10	10.6727	3	32.018	77125	41.5145				7.96573
BMP2 5nM 4	0.433	0.59	0.5115	1.52843	10	15.2843	3	45.853	71171.9	64.4257				12.3619
BMP2 10nM 1	0.845	0.642	0.7435	2.33287	10	23.3287	3	69.9861	70687.5	99.0078	96.5236	21.2692		18.9974	18.5208	4.0811	4
BMP2 10nM 2	0.487	0.41	0.4485	1.30999	10	13.0999	3	39.2996	64687.5	60.753				11.6572
BMP2 10nM 3	1.045	0.777	0.911	2.91366	10	29.1366	3	87.4098	64000	136.578				26.2063
BMP2 10nM 4	0.836	0.81	0.823	2.60853	10	26.0853	3	78.2559	87187.5	89.7559				17.2222
CTX
	Valeur 1	Valeur 2	Moyenne	ng ALP	dilution	ng ALP	Dilution lysat	ng ALP puits total		ng ALP par 100 000 cellules/cm2	moyenne	écart moyen	# réplicats	FOLD Change
CTL1	0.129	0.125	0.127	0.226429	2	0.452858	3	1.35857	42937.5	3.16407	3.84435	0.445737	4	0.823045	1	0.115946	4
CTL2	0.149	0.139	0.144	0.289532	2	0.579065	3	1.73719	38062.5	4.56406				1.18721
CTL3	0.16	0.153	0.1565	0.335932	2	0.671863	3	2.01559	50187.5	4.01612				1.04468
CTL4	0.143	0.135	0.139	0.270973	2	0.541945	3	1.62584	44750	3.63315				0.945062
BMP9 0.01nM 1	0.184	0.173	0.1785	0.417595	2	0.835189	3	2.50557	36812.5	6.8063	6.35956	0.707529	4	1.77047	1.65426	0.184044	4
BMP9 0.01nM 2	0.199	0.181	0.19	0.460282	2	0.920564	3	2.76169	37687.5	7.32787				1.90614
BMP9 0.01nM 3	0.199	0.188	0.1935	0.473274	2	0.946548	3	2.83964	48750	5.82491				1.51519
BMP9 0.01nM 4	0.224	0.178	0.201	0.501114	2	1.00223	3	3.00668	54875	5.47915				1.42525
BMP9 0.05nM 1	0.289	0.242	0.2655	0.740535	5	3.70267	3	11.108	58187.5	19.09	21.1034	1.53887	4	4.96574	5.48947	0.400294	4
BMP9 0.05nM 2	0.273	0.256	0.2645	0.736823	5	3.68411	3	11.0523	48937.5	22.5846				5.87475
BMP9 0.05nM 3	0.257	0.243	0.25	0.682999	5	3.415	3	10.245	51125	20.0391				5.21261
BMP9 0.05nM 4	0.285	0.271	0.278	0.786934	5	3.93467	3	11.804	52000	22.7				5.90477
BMP9 0.1nM 1	0.508	0.486	0.497	1.59985	5	7.99926	3	23.9978	60250	39.8303	45.1852	4.08076	4	10.3607	11.7537	1.06149	4
BMP9 0.1nM 2	0.511	0.466	0.4885	1.5683	5	7.8415	3	23.5245	53062.5	44.3336				11.5321
BMP9 0.1nM 3	0.574	0.57	0.572	1.87825	5	9.39124	3	28.1737	52812.5	53.3467				13.8766
BMP9 0.1nM 4	0.481	0.441	0.461	1.46622	5	7.33111	3	21.9933	50875	43.2301				11.2451
BMP9 0.5nM 1	1.131	1.023	1.077	3.75278	20	75.0557	3	225.167	38000	592.545	414.082	115.901	4	154.134	107.712	30.1484	4
BMP9 0.5nM 2	1.179	1.217	1.198	4.20193	20	84.0386	3	252.116	53937.5	467.422				121.587
BMP9 0.5nM 3	0.978	0.936	0.957	3.30735	20	66.147	3	198.441	64000	310.064				80.6545
BMP9 0.5nM 4	0.662	0.643	0.6525	2.17706	20	43.5412	3	130.624	45625	286.298				74.4725
BMP9 1nM 1	0.571	0.551	0.561	1.83742	50	91.8708	3	275.612	70312.5	391.982	445.798	48.3208	4	101.963	115.962	12.5693	4
BMP9 1nM 2	0.778	0.763	0.7705	2.61507	50	130.754	3	392.261	72500	541.049				140.739
BMP9 1nM 3	0.711	0.696	0.7035	2.36637	50	118.318	3	354.955	79375	447.188				116.323
BMP9 1nM 4	0.552	0.529	0.5405	1.76132	50	88.0661	3	264.198	65562.5	402.972				104.822
BMP9 5nM 1	0.86	0.849	0.8545	2.92687	50	146.344	3	439.031	60750	722.685	616.501	86.2214	4	187.986	160.365	22.4281	4
BMP9 5nM 2	0.662	0.641	0.6515	2.17335	50	108.667	3	326.002	48250	675.652				175.752
BMP9 5nM 3	0.634	0.674	0.654	2.18263	50	109.131	3	327.394	52500	623.608				162.214
BMP9 5nM 4	0.554	0.546	0.55	1.79659	50	89.8293	3	269.488	60687.5	444.058				115.509
BMP9 10nM 1	0.747	0.767	0.757	2.56496	50	128.248	3	384.744	50375	763.76	758.299	84.1706	4	198.671	197.25	21.8946	4
BMP9 10nM 2	0.933	0.817	0.875	3.00297	50	150.148	3	450.445	55500	811.613				211.118
BMP9 10nM 3	0.633	0.593	0.613	2.03044	50	101.522	3	304.566	51625	589.958				153.461
BMP9 10nM 4	0.705	0.672	0.6885	2.31069	50	115.535	3	346.604	39937.5	867.865				225.751
BMP2 0.01nM 1	0.145	0.139	0.142	0.282108	2	0.564217	3	1.69265	45500	3.72011	3.90793	0.123157		0.967682	1.01654	0.0320358	4
BMP2 0.01nM 2	0.138	0.134	0.136	0.259837	2	0.519673	3	1.55902	40500	3.84943				1.00132
BMP2 0.01nM 3	0.143	0.139	0.141	0.278396	2	0.556793	3	1.67038	41000	4.07409				1.05976
BMP2 0.01nM 4	0.172	0.161	0.1665	0.373051	2	0.746102	3	2.23831	56125	3.98808				1.03739
BMP2 0.05nM 1	0.17	0.17	0.17	0.386043	2	0.772086	3	2.31626	43062.5	5.37883	4.99309	0.947673		1.39915	1.29881	0.246511	4
BMP2 0.05nM 2	0.168	0.164	0.166	0.371195	2	0.74239	3	2.22717	34250	6.50269				1.69149
BMP2 0.05nM 3	0.158	0.154	0.156	0.334076	2	0.668151	3	2.00445	48875	4.10119				1.06681
BMP2 0.05nM 4	0.159	0.149	0.154	0.326652	2	0.653304	3	1.95991	49125	3.98964				1.03779
BMP2 0.1nM 1	0.095	0.094	0.0945	0.105791	5	0.528953	3	1.58686	47250	3.35843	4.18225	0.41191		0.873602	1.0879	0.107147	4
BMP2 0.1nM 2	0.109	0.104	0.1065	0.150334	5	0.75167	3	2.25501	53875	4.18564				1.08878
BMP2 0.1nM 3	0.104	0.1	0.102	0.13363	5	0.668151	3	2.00445	47875	4.18685				1.08909
BMP2 0.1nM 4	0.115	0.108	0.1115	0.168894	5	0.844469	3	2.53341	50687.5	4.99809				1.30011
BMP2 0.5nM 1	0.122	0.12	0.121	0.204157	10	2.04157	3	6.12472	53187.5	11.5153	11.2618	2.98034		2.99539	2.92944	0.775251	4
BMP2 0.5nM 2	0.142	0.142	0.142	0.282108	10	2.82108	3	8.46325	49875	16.9689				4.41399
BMP2 0.5nM 3	0.104	0.105	0.1045	0.14291	10	1.4291	3	4.28731	60937.5	7.03558				1.83011
BMP2 0.5nM 4	0.107	0.102	0.1045	0.14291	10	1.4291	3	4.28731	45000	9.52734				2.47827
BMP2 1nM 1	0.184	0.174	0.179	0.419451	10	4.19451	3	12.5835	53500	23.5206	20.6389	1.68584		6.11822	5.36864	0.438525	4
BMP2 1nM 2	0.189	0.167	0.178	0.415739	10	4.15739	3	12.4722	68437.5	18.2242				4.7405
BMP2 1nM 3	0.163	0.159	0.161	0.352635	10	3.52635	3	10.5791	53750	19.682				5.11972
BMP2 1nM 4	0.161	0.179	0.17	0.386043	10	3.86043	3	11.5813	54812.5	21.1289				5.4961
BMP2 5nM 1	0.235	0.231	0.233	0.619896	50	30.9948	3	92.9844	63562.5	146.288	155.637	18.4972		38.0528	40.4845	4.81154	4
BMP2 5nM 2	0.263	0.268	0.2655	0.740535	50	37.0267	3	111.08	71375	155.629				40.4825
BMP2 5nM 3	0.311	0.298	0.3045	0.885301	50	44.265	3	132.795	68937.5	192.631				50.1076
BMP2 5nM 4	0.2	0.207	0.2035	0.510393	50	25.5197	3	76.559	59812.5	127.998				33.2952
BMP2 10nM 1	0.434	0.437	0.4355	1.26491	50	63.2455	3	189.736	72625	261.255	269.178	13.166		67.9582	70.019	3.42477	4
BMP2 10nM 2	0.373	0.37	0.3715	1.134	50	56.7001	3	170.1	58625	290.15				75.4743
BMP2 10nM 3	0.448	0.426	0.437	1.37713	50	68.8567	3	206.57	82375	250.768				65.2303
BMP2 10nM 4	0.44	0.439	0.4395	1.38641	50	69.3207	3	207.962	75750	274.537				71.4132
BMP2 10nM 1	0.434	0.437	0.4355	1.26491	50	63.2455	3	189.736	72625	261.255	261.255	0		50.1292	50.1292	0	4

## Sheet: 30 avril (erreur concentration)
Saline
	Valeur 1	Valeur 2	Moyenne	ng ALP	dilution	ng ALP	Dilution lysat	ng ALP puits total	Nbre cellules/cm2	ng ALP par 100 000 cellules/cm2	moyenne	écart moyen	# réplicats	FOLD Change
CTL1	0.522	0.503	0.522	1.56484	5	7.8242	3	23.4726	81125	28.9339	31.7133	1.38972	4	0.912358	1	0.0438212	4
CTL2	0.547	0.515	0.547	1.65153	5	8.25763	3	24.7729	77000	32.1726				1.01448
CTL3	0.506	0.492	0.506	1.50936	5	7.54681	3	22.6404	70187.5	32.2571				1.01715
CTL4	0.517	0.473	0.517	1.5475	5	7.73752	3	23.2126	69312.5	33.4897				1.05601
BMP9 0.01nM 1	0.607	0.569	0.607	1.85957	5	9.29785	3	27.8936	78375	35.5899	36.5008	2.42638	4	1.12224	1.15096	0.07651	4
BMP9 0.01nM 2	0.67	0.636	0.67	2.07802	5	10.3901	3	31.1702	75375	41.3536				1.30398
BMP9 0.01nM 3	0.588	0.555	0.588	1.79369	5	8.96845	3	26.9053	77375	34.7727				1.09647
BMP9 0.01nM 4	0.561	0.526	0.561	1.70007	5	8.50035	3	25.501	74375	34.2871				1.08116
BMP9 0.05nM 1	0.937	0.884	0.937	3.00381	5	15.0191	3	45.0572	84687.5	53.2041	52.3629	3.19649	4	1.67766	1.65113	0.100793	4
BMP9 0.05nM 2	0.882	0.759	0.882	2.81311	5	14.0655	3	42.1966	74562.5	56.5923				1.7845
BMP9 0.05nM 3	0.93	0.893	0.93	2.97954	5	14.8977	3	44.6931	83250	53.6854				1.69284
BMP9 0.05nM 4	0.817	0.762	0.817	2.58773	5	12.9386	3	38.8159	84437.5	45.97				1.44955
BMP9 0.1nM 1	1.414	1.37	1.414	4.65777	5	23.2888	3	69.8665	62625	111.563	78.8309	16.3662	4	3.51787	2.48574	0.516067	4
BMP9 0.1nM 2	1.088	1.031	1.088	3.52739	5	17.637	3	52.9109	80687.5	65.5751				2.06775
BMP9 0.1nM 3	1.059	0.953	1.059	3.42684	5	17.1342	3	51.4026	84937.5	60.5181				1.90829
BMP9 0.1nM 4	1.046	0.954	1.046	3.38176	5	16.9088	3	50.7264	65312.5	77.6672				2.44904
BMP9 0.5nM 1	1.124	1.127	1.1255	3.65742	20	73.1484	3	219.445	95312.5	230.238	198.8	46.5493	4	7.25997	6.26867	1.46782	4
BMP9 0.5nM 2	0.984	0.907	0.9455	3.03329	20	60.6657	3	181.997	69875	260.461				8.21299
BMP9 0.5nM 3	0.672	0.662	0.667	2.06761	20	41.3523	3	124.057	97312.5	127.483				4.01986
BMP9 0.5nM 4	0.79	0.733	0.7615	2.39528	20	47.9057	3	143.717	81187.5	177.019				5.58184
BMP9 1nM 1	1.183	1.05	1.1165	3.62621	20	72.5243	3	217.573	86937.5	250.263	275.73	31.6368	4	7.89143	8.69446	0.997589	4
BMP9 1nM 2	1.169	1.084	1.1265	3.66089	20	73.2178	3	219.653	76562.5	286.894				9.04649
BMP9 1nM 3	1.353	1.03	1.1915	3.88627	20	77.7254	3	233.176	71125	327.84				10.3376
BMP9 1nM 4	0.961	0.943	0.952	3.05583	20	61.1165	3	183.35	77062.5	237.923				7.50231
BMP9 5nM 1	0.402	0.387	0.3945	1.12275	50	56.1373	3	168.412	102062	165.009	233.213	44.2417	4	5.20314	7.3538	1.39505	4
BMP9 5nM 2	0.476	0.463	0.4695	1.3828	50	69.1401	3	207.42	88062.5	235.538				7.42709
BMP9 5nM 3	0.439	0.447	0.443	1.29092	50	64.5458	3	193.637	90937.5	212.934				6.71436
BMP9 5nM 4	0.534	0.497	0.5155	1.5423	50	77.1151	3	231.345	72437.5	319.372				10.0706
BMP9 10nM 1	0.66	0.582	0.621	1.90811	50	95.4057	3	286.217	98562.5	290.391	312.279	41.9853	4	9.15677	9.84695	1.3239	4
BMP9 10nM 2	0.578	0.61	0.594	1.81449	50	90.7247	3	272.174	68687.5	396.25				12.4947
BMP9 10nM 3	0.474	0.446	0.46	1.34986	50	67.4931	3	202.479	68875	293.981				9.26995
BMP9 10nM 4	0.467	0.461	0.464	1.36373	50	68.1865	3	204.56	76187.5	268.495				8.46632
BMP9 20nM 1	0.548	0.539	0.5435	1.63939	50	81.9695	3	245.908	91875	267.655	267.018	27.8682	4	8.43985	8.41974	0.878754	4
BMP9 20nM 2	0.49	0.52	0.505	1.50589	50	75.2947	3	225.884	70125	322.116				10.1571
BMP9 20nM 3	0.452	0.472	0.462	1.3568	50	67.8398	3	203.519	84062.5	242.105				7.63417
BMP9 20nM 4	0.44	0.449	0.4445	1.29612	50	64.8058	3	194.417	82312.5	236.194				7.4478
BMP2 0.01nM 1	0.531	0.482	0.5065	1.5111	5	7.55548	3	22.6664	69562.5	32.5843	32.0125	2.19229		1.02746	1.00943	0.0691285	3
BMP2 0.01nM 2	0.484	0.443	0.4635	1.362	5	6.80999	3	20.43	71125	28.724				0.90574
BMP2 0.01nM 3	0.484	0.457	0.4705	1.38627	5	6.93135	3	20.794	59875	34.7291				1.09509
BMP2 0.05nM 1	0.504	0.472	0.488	1.44695	5	7.23474	3	21.7042	78187.5	27.7592	29.8643	2.34565		0.875317	0.941696	0.0739641	3
BMP2 0.05nM 2	0.501	0.478	0.4895	1.45215	5	7.26075	3	21.7822	65250	33.3828				1.05264
BMP2 0.05nM 3	0.473	0.452	0.4625	1.35853	5	6.79265	3	20.3779	71625	28.4509				0.897128
BMP2 0.05nM 4
BMP2 0.1nM 1	0.649	0.61	0.6295	1.93759	5	9.68793	3	29.0638	81500	35.6611	34.4538	2.52742		1.12448	1.08642	0.0796959	4
BMP2 0.1nM 2	0.527	0.529	0.528	1.58564	5	7.92822	3	23.7847	65625	36.2433				1.14284
BMP2 0.1nM 3	0.583	0.557	0.57	1.73128	5	8.65638	3	25.9691	71125	36.512				1.15131
BMP2 0.1nM 4	0.557	0.522	0.5395	1.62552	5	8.1276	3	24.3828	82937.5	29.399				0.927024
BMP2 0.5nM 1	0.494	0.463	0.4785	1.41401	10	14.1401	3	42.4202	71250	59.5372	49.6507	6.95772		1.87736	1.56561	0.219394	4
BMP2 0.5nM 2	0.363	0.36	0.3615	1.00832	10	10.0832	3	30.2497	70812.5	42.718				1.347
BMP2 0.5nM 3	0.409	0.381	0.395	1.12448	10	11.2448	3	33.7344	79062.5	42.668				1.34543
BMP2 0.5nM 4	0.389	0.391	0.39	1.10714	10	11.0714	3	33.2143	61875	53.6797				1.69265
BMP2 1nM 1	0.485	0.511	0.498	1.48162	10	14.8162	3	44.4487	68125	65.2458	52.5891	7.50466		2.05736	1.65827	0.236641	4
BMP2 1nM 2	0.446	0.434	0.44	1.28051	10	12.8051	3	38.4154	77000	49.8901				1.57316
BMP2 1nM 3	0.474	0.482	0.478	1.41227	10	14.1227	3	42.3682	105188	40.2788				1.27009
BMP2 1nM 4	0.47	0.463	0.4665	1.3724	10	13.724	3	41.172	74937.5	54.9418				1.73245
BMP2 5nM 1	1.329	1.237	1.283	4.20354	10	42.0354	3	126.106	75562.5	166.89	157.933	7.73082		5.26245	4.98002	0.243772	4
BMP2 5nM 2	1.249	1.23	1.2395	4.0527	10	40.527	3	121.581	73937.5	164.438				5.18513
BMP2 5nM 3	1.194	1.056	1.125	3.65569	10	36.5569	3	109.671	74062.5	148.078				4.66928
BMP2 5nM 4	1.269	1.241	1.255	4.10645	10	41.0645	3	123.193	80875	152.326				4.80321
BMP2 10nM 1	0.454	0.46	0.457	1.33946	50	66.973	3	200.919	94562.5	212.472	262.864	49.6357		6.69978	8.28875	1.56514	3
BMP2 10nM 2									71937.5
BMP2 10nM 3	0.441	0.431	0.436	1.26664	50	63.3322	3	189.997	79562.5	238.802				7.53001
BMP2 10nM 4	0.571	0.587	0.579	1.76248	50	88.1241	3	264.372	78375	337.317				10.6365
BMP2 20nM 1	0.407	0.392	0.3995	1.14008	50	57.0042	3	171.012	93062.5	183.761	206.523	13.9985		5.79444	6.51219	0.441409	4
BMP2 20nM 2	0.418	0.428	0.423	1.22157	50	61.0784	3	183.235	81000	226.216				7.13316
BMP2 20nM 3	0.407	0.372	0.3895	1.10541	50	55.2705	3	165.811	82375	201.288				6.34713
BMP2 20nM 4	0.405	0.373	0.389	1.10368	50	55.1838	3	165.551	77062.5	214.827				6.77404
CTX
	Valeur 1	Valeur 2	Moyenne	ng ALP	dilution	ng ALP	Dilution lysat	ng ALP puits total	Nbre cellules/cm2	ng ALP par 100 000 cellules/cm2	moyenne	écart moyen	# réplicats	FOLD Change
CTL1	0.123	0.123	0.123	0.0970243	5	0.485121	3	1.45536	50312.5	2.89265	4.731	0.919174	4	0.611425	1	0.194288	4
CTL2	0.147	0.147	0.147	0.157039	5	0.785196	3	2.35559	45687.5	5.15587				1.08981
CTL3	0.145	0.143	0.144	0.149537	5	0.747687	3	2.24306	43062.5	5.20885				1.101
CTL4	0.149	0.148	0.1485	0.16079	5	0.803951	3	2.41185	42562.5	5.66661				1.19776
BMP9 0.01nM 1	0.157	0.156	0.1565	0.180795	5	0.903976	3	2.71193	52062.5	5.20899	5.77796	1.01963	4	1.10103	1.2213	0.215521	4
BMP9 0.01nM 2	0.183	0.18	0.1815	0.243311	5	1.21655	3	3.64966	46687.5	7.81722				1.65234
BMP9 0.01nM 3	0.156	0.157	0.1565	0.180795	5	0.903976	3	2.71193	56312.5	4.81585				1.01794
BMP9 0.01nM 4	0.156	0.155	0.1555	0.178295	5	0.891473	3	2.67442	50750	5.26979				1.11389
BMP9 0.05nM 1	0.254	0.246	0.25	0.414604	5	2.07302	3	6.21905	51625	12.0466	12.4592	1.03694	4	2.54631	2.63352	0.21918	4
BMP9 0.05nM 2	0.266	0.213	0.2395	0.388347	5	1.94174	3	5.82521	50062.5	11.6359				2.4595
BMP9 0.05nM 3	0.245	0.246	0.2455	0.403351	5	2.01675	3	6.05026	52062.5	11.6212				2.45639
BMP9 0.05nM 4	0.309	0.304	0.3065	0.555889	5	2.77944	3	8.33833	57375	14.533				3.07188
BMP9 0.1nM 1	0.661	0.656	0.6585	1.43611	5	7.18055	3	21.5416	46187.5	46.6395	35.0017	5.81892	4	9.85829	7.39838	1.22996	4
BMP9 0.1nM 2	0.505	0.488	0.4965	1.03101	5	5.15504	3	15.4651	53812.5	28.7389				6.0746
BMP9 0.1nM 3	0.504	0.503	0.5035	1.04851	5	5.24256	3	15.7277	44937.5	34.999				7.39781
BMP9 0.1nM 4	0.574	0.566	0.57	1.2148	5	6.07402	3	18.2221	61500	29.6294				6.26282
BMP9 0.5nM 1	0.239	0.249	0.244	0.3996	100	39.96	3	119.88	52750	227.261	180.462	34.2789	4	48.0365	38.1446	7.24561	4
BMP9 0.5nM 2	0.198	0.199	0.1985	0.285821	100	28.5821	3	85.7464	76625	111.904				23.6534
BMP9 0.5nM 3	0.251	0.241	0.246	0.404601	100	40.4601	3	121.38	64562.5	188.004				39.7389
BMP9 0.5nM 4	0.251	0.246	0.2485	0.410853	100	41.0853	3	123.256	63312.5	194.678				41.1496
BMP9 1nM 1	0.373	0.38	0.3765	0.730933	100	73.0933	3	219.28	64625	339.311	395.158	49.4955	4	71.7209	83.5253	10.462	4
BMP9 1nM 2	0.468	0.468	0.468	0.95974	100	95.974	3	287.922	58562.5	491.649				103.921
BMP9 1nM 3	0.367	0.368	0.3675	0.708427	100	70.8427	3	212.528	60375	352.013				74.4058
BMP9 1nM 4	0.47	0.469	0.4695	0.963491	100	96.3491	3	289.047	72687.5	397.657				84.0536
BMP9 5nM 1	0.4	0.42	0.41	0.814704	100	81.4704	3	244.411	66937.5	365.133	334.76	18.8434	4	77.1789	70.759	3.98297	4
BMP9 5nM 2	0.391	0.385	0.388	0.75969	100	75.969	3	227.907	66625	342.074				72.3049
BMP9 5nM 3	0.412	0.393	0.4025	0.795949	100	79.5949	3	238.785	75062.5	318.114				67.2405
BMP9 5nM 4	0.389	0.391	0.39	0.764691	100	76.4691	3	229.407	73125	313.719				66.3115
BMP9 10nM 1	0.483	0.462	0.4725	0.970993	100	97.0993	3	291.298	49125	592.973	454.901	69.0357	4	125.338	96.1534	14.5922	4
BMP9 10nM 2	0.373	0.4	0.3865	0.755939	100	75.5939	3	226.782	65312.5	347.226				73.3938
BMP9 10nM 3	0.535	0.547	0.541	1.14229	100	114.229	3	342.686	78937.5	434.123				91.7614
BMP9 10nM 4	0.447	0.45	0.4485	0.910978	100	91.0978	3	273.293	61375	445.284				94.1207
BMP9 20nM 1	0.356	0.382	0.369	0.712178	100	71.2178	3	213.653	62125	343.909	410.453	36.9025		72.6927	86.7583	7.80015	4
BMP9 20nM 2	0.423	0.432	0.4275	0.858465	100	85.8465	3	257.539	63875	403.193				85.2237
BMP9 20nM 3	0.427	0.431	0.429	0.862216	100	86.2216	3	258.665	61937.5	417.622				88.2736
BMP9 20nM 4	0.523	0.527	0.525	1.10228	100	110.228	3	330.683	69312.5	477.09				100.843
BMP2 0.02nM 1	0.158	0.163	0.1605	0.190798	5	0.953988	3	2.86197	54875	5.21543	6.04059	0.95812		1.1024	1.27681	0.20252	4
BMP2 0.02nM 2	0.16	0.16	0.16	0.189547	5	0.947737	3	2.84321	52375	5.42856				1.14745
BMP2 0.02nM 3	0.184	0.186	0.185	0.252063	5	1.26032	3	3.78095	50562.5	7.47777				1.58059
BMP2 0.02nM 4
BMP2 0.1nM 1	0.15	0.15	0.15	0.164541	5	0.822706	3	2.46812	59250	4.1656	5.75701	1.69646		0.880491	1.21687	0.358584	4
BMP2 0.1nM 2	0.162	0.158	0.16	0.189547	5	0.947737	3	2.84321	59187.5	4.80374				1.01538
BMP2 0.1nM 3	0.196	0.194	0.195	0.277069	5	1.38535	3	4.15604	50062.5	8.3017				1.75475
BMP2 0.1nM 4
BMP2 0.2nM 1	0.177	0.172	0.1745	0.225806	5	1.12903	3	3.3871	54250	6.2435	6.41169	0.757347		1.3197	1.35525	0.160082	4
BMP2 0.2nM 2	0.173	0.177	0.175	0.227057	5	1.13528	3	3.40585	58250	5.84696				1.23588
BMP2 0.2nM 3	0.199	0.2	0.1995	0.288322	5	1.44161	3	4.32483	54562.5	7.92638				1.67541
BMP2 0.2nM 4	0.164	0.165	0.1645	0.2008	5	1.004	3	3.012	53500	5.62991				1.19001
BMP2 1nM 1	0.216	0.21	0.213	0.322081	10	3.22081	3	9.66242	65562.5	14.7377	15.7969	2.64487		3.11514	3.33903	0.559052	4
BMP2 1nM 2	0.188	0.183	0.1855	0.253313	10	2.53313	3	7.5994	65562.5	11.5911				2.45003
BMP2 1nM 3	0.216	0.211	0.2135	0.323331	10	3.23331	3	9.69992	61500	15.7722				3.33381
BMP2 1nM 4	0.275	0.256	0.2655	0.453363	10	4.53363	3	13.6009	64500	21.0867				4.45713
BMP2 2nM 1	0.41	0.432	0.421	0.842211	10	8.42211	3	25.2663	54250	46.5739	49.9561	7.13174		9.84441	10.5593	1.50745	4
BMP2 2nM 2	0.471	0.462	0.4665	0.955989	10	9.55989	3	28.6797	62562.5	45.8416				9.68964
BMP2 2nM 3	0.721	0.709	0.715	1.57739	10	15.7739	3	47.3218	73687.5	64.2196				13.5742
BMP2 2nM 4	0.492	0.486	0.489	1.01225	10	10.1225	3	30.3676	70312.5	43.1895				9.12904
BMP2 10nM 1	0.478	0.478	0.478	0.984746	50	49.2373	3	147.712	68250	216.428	255.809	53.1355		45.7468	54.0708	11.2314	4
BMP2 10nM 2	0.505	0.497	0.501	1.04226	50	52.113	3	156.339	60625	257.879				54.5084
BMP2 10nM 3	0.45	0.438	0.444	0.899725	50	44.9862	3	134.959	71437.5	188.919				39.9321
BMP2 10nM 4	0.539	0.522	0.5305	1.11603	50	55.8015	3	167.404	46500	360.009				76.0959
BMP2 20nM 1	0.834	0.819	0.8265	1.85621	50	92.8107	3	278.432	67125	414.796	359.983	66.8899		87.6763	76.0903	14.1386	4
BMP2 20nM 2	0.639	0.638	0.6385	1.3861	50	69.3048	3	207.914	84687.5	245.508				51.8935
BMP2 20nM 3	0.718	0.714	0.716	1.57989	50	78.9947	3	236.984	69562.5	340.678				72.0098
BMP2 20nM 4	0.811	0.769	0.79	1.76494	50	88.2471	3	264.741	60312.5	438.949				92.7815
BMP2 40nM 1	0.591	0.574	0.5825	1.24606	50	62.3031	3	186.909	61812.5	302.381	405.761	56.5002		63.9149	85.7664	11.9426	4
BMP2 40nM 2	0.902	0.852	0.877	1.9825	50	99.1248	3	297.374	62687.5	474.376				100.27
BMP2 40nM 3	0.863	0.846	0.8545	1.92623	50	96.3116	3	288.935	72937.5	396.14				83.7329
BMP2 40nM 4	0.742	0.772	0.757	1.68242	50	84.121	3	252.363	56062.5	450.146				95.1482

[truncated: 15 more sheets: STAT, 30 avril (2e lecture) erreur, 5 juin 2015, 5 juin 2015 (reprise), Statistiques, Modélisation, ALL, Statistiques Saline BMP9, Statistiques BMP2 Saline, Statistiques BMP9 CTX, Statistiques BMP2 CTX, Calcul moyenne SEM, Modèle total, Modèle pondéré, New_model]
